# Supplementary material for: Hydrogen sulfide alleviates thiocyanate stress in rice seedlings via tissue-specific carbon and nitrogen metabolic reprogramming
Source: Front Plant Sci. 2026 Apr 27;17:1769534. doi: 10.3389/fpls.2026.1769534 (PMC13158110; doi:10.3389/fpls.2026.1769534)
Supplement: Supplementary file 2 [file Supplementaryfile2.xlsx]

## Sheet: Sheet1
Table All metabolites data
No	Compounds	Class I	Class II	Q1 (Da)	Q3 (Da)	Molecular weight (Da)	Ionization model	Level	cpd_ID
1	6a-methyl-10-methylene-5,11-dioxododecahydro-9H-9,11a-methanonaphtho[1',2':1,7]cyclohepta[1,2-b]oxirene-3-carboxylic acid	Terpenoids	Ditepenoids	331.15	151.08	330.147	[M+H]+	3	-
2	Cimifugin-7-O-glucoside	Others	Chromone	469.17	307.12	468.163	[M+H]+	2	-
3	Reseoside*	Terpenoids	Monoterpenoids	371.21	191.14	370.199	[M+H]+	2	-
4	18-Demethylparaensidimerin C	Alkaloids	Alkaloids	469.22	307.13	468.205	[M+H]+	2	-
5	4-hydroxyphenyl acrylaldehyde	Others	Aldehyde compounds	165.05	119.05	164.047	[M+H]+	3	-
6	trans-11-Icosenamide	Lipids	Free fatty acids	310.31	69.07	309.303	[M+H]+	1	-
7	5,7,2'-Trihydroxy-8-methoxyflavone; Scutevulin*	Flavonoids	Flavones	301.07	286.05	300.063	[M+H]+	1	-
8	3-bromo-N-[4-chloro-2-methyl-6-(methylcarbamoyl)phenyl]-1-(3-chloropyridin-2-yl)-1H-pyrazole-5-carboxamide	Alkaloids	Alkaloids	481.98	450.94	480.971	[M+H]+	1	-
9	2'-Deoxymugineic acid	Alkaloids	Alkaloids	305.13	186.08	304.127	[M+H]+	1	C15485
10	N-Acetyl-D-mannosamine	Others	Saccharides	222.1	138.05	221.09	[M+H]+	3	C00645
11	Stachydrine	Alkaloids	Pyrrole alkaloids	144.1	58.06	143.095	[M+H]+	3	C10172
12	7-Oxo-3-hydroxypimaric acid	Terpenoids	Ditepenoids	333.21	147.08	332.199	[M+H]+	1	-
13	Imidazol-1-yl-acetic acid*	Alkaloids	Alkaloids	127.052	81.0449	126.043	[M+H]+	2	-
14	L-Homoserine	Amino acids and derivatives	Amino acids and derivatives	120.07	74.06	119.058	[M+H]+	3	C00263
15	L-Asparagine	Amino acids and derivatives	Amino acids and derivatives	133.06	74.02	132.054	[M+H]+	1	C00152
16	L-Isoserine	Amino acids and derivatives	Amino acids and derivatives	106.05	60.04	105.043	[M+H]+	3	-
17	1-Aminocyclopropane-1-carboxylate	Amino acids and derivatives	Amino acids and derivatives	102.06	56.05	101.048	[M+H]+	3	C01234
18	L-Azetidine 2-carboxylic acid	Alkaloids	Alkaloids	102.05	56.05	101.048	[M+H]+	3	C08267
19	Butylamine	Alkaloids	Alkaloids	74.1	57.07	73.0891	[M+H]+	3	-
20	sn-Glycero-3-phosphocholine	Lipids	PC	258.11	104.11	257.103	[M+H]+	1	C00670
21	L-2-Aminoadipate	Amino acids and derivatives	Amino acids and derivatives	162.08	98.06	161.069	[M+H]+	3	C00956
22	LL-2,6-Diaminoheptanedioate	Amino acids and derivatives	Amino acids and derivatives	191.1	128.07	190.095	[M+H]+	3	C00666
23	1-Methylnicotinamide	Alkaloids	Pyridine alkaloids	138.08	94.07	137.071	[M+H]+	3	C02918
24	N-Methylnicotinate	Alkaloids	Pyridine alkaloids	138.06	94.07	137.048	[M+H]+	3	C01004
25	Imidazole-4-acetate*	Alkaloids	Alkaloids	127.05	81.04	126.043	[M+H]+	2	C02835
26	Methylguanidine	Alkaloids	Alkaloids	74.07	57.05	73.064	[M+H]+	3	C02294
27	5-Ribofuranosylnicotinamide	Nucleotides and derivatives	Nucleotides and derivatives	255.1	123.06	254.09	[M+H]+	3	-
28	Azoxystrobin acid	Alkaloids	Alkaloids	390.11	328.07	389.101	[M+H]+	3	-
29	3β,14α,15α,21α-tetrahydroxyserrat-14-en-21-acetyl-3-(4'-hydroxybenzoate)	Terpenoids	Terpene	639.43	639.43	638.418	[M+H]+	2	-
30	3,7-Epoxy-1,10-Bisaboladien-12-ol; Butanoyl	Terpenoids	Sesquiterpenoids	307.23	219.17	306.219	[M+H]+	1	-
31	10-Hydroxymethyllycaconitine	Alkaloids	Alkaloids	699.35	699.35	698.341	[M+H]+	1	-
32	Aminoimidazole ribotide	Nucleotides and derivatives	Nucleotides and derivatives	296.07	104.11	295.057	[M+H]+	1	C03373
33	N(6),N(6)-Dimethyl-L-lysine	Amino acids and derivatives	Amino acids and derivatives	175.12	70.07	174.137	[M+H]+	2	-
34	2-amino-5-[(C-hydroxycarbonimidoyl)amino]pentanimidic acid	Alkaloids	Alkaloids	175.12	70.07	174.112	[M+H]+	1	-
35	L-Arginine	Amino acids and derivatives	Amino acids and derivatives	175.12	116.07	174.112	[M+H]+	1	C00062
36	Choline phosphate	Alkaloids	Alkaloids	184.07	125	184.073	[M]+	3	C00588
37	Apigenin-4'-O-glucoside*	Flavonoids	Flavones	433.113	271.074	432.106	[M+H]+	1	-
38	Sophoricoside	Flavonoids	Isoflavones	433.11	271.06	432.106	[M+H]+	3	-
39	Genistein-7-O-galactoside	Flavonoids	Isoflavones	433.11	271.06	432.106	[M+H]+	3	-
40	Met-Thr-His	Amino acids and derivatives	Amino acids and derivatives	410.14	186.09	387.158	[M+Na]+	3	-
41	2-(hydroxymethyl)-6-[(3-methoxy-6a,11a-dihydro-6H-[1]benzofuro[3,2-c]chromen-9-yl)oxy]oxane-3,4,5-triol	Others	Others	433.15	271.1	432.142	[M+H]+	2	-
42	Apigenin 7-O-beta-D-glucoside*	Flavonoids	Flavones	433.11	271.07	432.106	[M+H]+	1	C04608
43	3,4-Dihydro-4-(4'-hydroxyphenyl)-5,7-dihydroxycoumarin glucoside	Lignans and Coumarins	Coumarins	435.13	273.08	434.121	[M+H]+	3	-
44	Phlorizin chalcone	Flavonoids	Chalcones	435.13	273.09	434.121	[M+H]+	3	C16406
45	Lauramide	Lipids	Free fatty acids	200.2	57.07	199.194	[M+H]+	2	-
46	5'-O-beta-D-Glucosylpyridoxine	Others	Vitamin	332.13	152.07	331.127	[M+H]+	3	C03996
47	cis-Zeatin-O-glucoside riboside	Alkaloids	Alkaloids	514.21	220.12	513.207	[M+H]+	3	-
48	Gallacetophenone	Others	Ketone compounds	169.05	65.03	168.042	[M+H]+	1	-
49	4',5,7-Trihydroxy-3',6-dimethoxyflavone (Jaceosidin)	Flavonoids	Flavones	331.08	301.04	330.074	[M+H]+	3	-
50	N-Feruloyl-Cadaverine	Alkaloids	Phenolamine	279.17	177.05	278.163	[M+H]+	2	-
51	Methyl dioxindole-3-acetate	Alkaloids	Plumerane	222.08	130.06	221.069	[M+H]+	3	-
52	1,7-Dioxo-3-hydroxy-Pimara-8,15-dien-19-oic acid*	Terpenoids	Ditepenoids	347.18	301.18	346.178	[M+H]+	1	-
53	Gibberellin A24*	Terpenoids	Ditepenoids	347.19	301.18	346.178	[M+H]+	1	C11861
54	13-Hydroxy-2-Oxo-8,11,13-Totaratrien-19-Oic Acid*	Terpenoids	Ditepenoids	331.19	147.08	330.183	[M+H]+	1	-
55	2-Hydroxy-6,18-epoxypimara-8,15-dien-7,18-dione*	Terpenoids	Ditepenoids	331.19	147.08	330.183	[M+H]+	1	-
56	Glycyl-phenylalanine	Amino acids and derivatives	Amino acids and derivatives	223.11	120.09	222.1	[M+H]+	1	-
57	Isonicotinic acid	Others	Vitamin	124.04	80.05	123.032	[M+H]+	2	C07446
58	L-Valine	Amino acids and derivatives	Amino acids and derivatives	118.09	72.08	117.079	[M+H]+	1	C00183
59	alanine betaine	Alkaloids	Alkaloids	118.08	72.08	117.079	[M+H]+	1	-
60	4,5-Dehydro-L-leucine*	Amino acids and derivatives	Amino acids and derivatives	130.091	84.0802	129.079	[M+H]+	1	-
61	Homoproline	Amino acids and derivatives	Amino acids and derivatives	130.09	70.07	129.079	[M+H]+	2	-
62	Nicotinate D-ribonucleoside	Others	Vitamin	256.08	124.04	256.082	[M]+	1	C05841
63	Asp-Glu	Amino acids and derivatives	Amino acids and derivatives	263.09	136.04	262.08	[M+H]+	3	-
64	L-Glutamic acid 5-methyl ester	Amino acids and derivatives	Amino acids and derivatives	162.08	84.04	161.069	[M+H]+	2	-
65	Acetylcholine	Alkaloids	Alkaloids	146.12	87.04	146.118	[M]+	2	C01996
66	Valerine	Alkaloids	Alkaloids	158.12	112.08	157.11	[M+H]+	3	-
67	N6-Acetyl-L-lysine	Amino acids and derivatives	Amino acids and derivatives	189.12	126.09	188.116	[M+H]+	3	C02727
68	Alanylproline	Amino acids and derivatives	Amino acids and derivatives	187.11	70.07	186.1	[M+H]+	3	-
69	Barbiturate	Nucleotides and derivatives	Nucleotides and derivatives	129.03	69	128.022	[M+H]+	2	C00813
70	Cuscohygrine	Alkaloids	Pyrrole alkaloids	225.2	100.11	224.189	[M+H]+	3	C06521
71	peganoneⅠ	Quinones	Anthraquinone	285.07	285.07	284.068	[M+H]+	3	-
72	Angustanoic Acid H	Terpenoids	Ditepenoids	333.21	287.2	332.199	[M+H]+	1	-
73	Botryllamide F*	Alkaloids	Phenolamine	312.12	177.06	311.116	[M+H]+	1	-
74	4-Hydroxy-L-Isoleucine	Amino acids and derivatives	Amino acids and derivatives	148.09	74.02	147.089	[M+H]+	3	-
75	Scutebarbolide C*	Terpenoids	Ditepenoids	425.22	365.19	424.21	[M+H]+	3	-
76	Isofraxetin	Lignans and Coumarins	Coumarins	209.05	194.02	208.037	[M+H]+	3	-
77	Caffeine	Alkaloids	Alkaloids	195.09	83.06	194.08	[M+H]+	2	C07481
78	alpha-hexylcinnamaldehyde	Phenolic acids	Phenolic acids	217.16	129.07	216.151	[M+H]+	3	-
79	p-Benzoquinone	Quinones	Quinones	109.03	81.03	108.021	[M+H]+	3	C00472
80	17-Methyl-18,19-dinor-17alpha-pregna-4,13-dien-3-one	Terpenoids	Ditepenoids	285.22	159.12	284.214	[M+H]+	1	-
81	oxyphyllone F	Terpenoids	Sesquiterpenoids	181.12	121.1	180.115	[M+H]+	3	-
82	Momilactone B	Terpenoids	Ditepenoids	331.19	269.19	330.183	[M+H]+	1	-
83	3-(Cyclohexen-1-yl)-2-hydroxy-4a,5-dimethyl-2,3,4,5,6,7,8,8a-octahydronaphthalen-1-one	Others	Others	277.22	93.07	276.209	[M+H]+	3	-
84	(1S,7R)-4,10-dimethylidene-7-(prop-1-en-2-yl)cyclodec-5-en-1-ol	Terpenoids	Sesquiterpenoids	219.17	161.13	218.167	[M+H]+	2	-
85	Feruloylagmatine	Alkaloids	Phenolamine	307.18	177.05	306.169	[M+H]+	1	C18325
86	2-Hydroxy-1(10)-Aromadendren-14-al*	Terpenoids	Sesquiterpenoids	235.17	177.13	234.162	[M+H]+	1	-
87	2,5,8-trimethyldeca-2,4,7-triene-1,10-diol	Terpenoids	Monoterpenoids	228.2	95.09	210.162	[M+NH4]+	1	-
88	Val-Val-Leu	Amino acids and derivatives	Amino acids and derivatives	330.24	199.14	329.231	[M+H]+	3	-
89	Sinomenine	Alkaloids	Isoquinoline alkaloids	330.17	239.07	329.163	[M+H]+	2	C09643
90	3-Hydrocinnamyl-6-CinnamylGlucose	Others	Alcohol compounds	415.21	119.09	414.204	[M+H]+	1	-
91	3-O-Feruloyl Aminogalactitol	Phenolic acids	Phenolic acids	374.14	177.06	373.137	[M+H]+	1	-
92	LysoPC 17:2(2n isomer)*	Lipids	LPC	506.32	184.07	505.317	[M+H]+	1	-
93	N2-Malonyl-D-tryptophan	Amino acids and derivatives	Amino acids and derivatives	291.09	159.09	290.09	[M+H]+	3	C03414
94	2-Aminotetradecane-1,11,13-triol	Lipids	Sphingolipids	262.24	88.08	261.23	[M+H]+	1	-
95	Neosakuranetin*	Flavonoids	Chalcones	287.09	167.03	286.084	[M+H]+	1	-
96	Neohesperidin	Flavonoids	Flavanones	611.2	303.09	610.19	[M+H]+	3	C09806
97	Herbacetin-7-O-(3''-glucosyl)rhamnoside; Rhodiosin	Flavonoids	Flavonols	611.16	303.05	610.153	[M+H]+	3	-
98	Diosmetin-7-O-Neohesperidoside (Neodiosmin)	Flavonoids	Flavones	609.18	301.08	608.174	[M+H]+	3	-
99	2-Aminododecane-1,4-diol	Lipids	Sphingolipids	218.21	88.08	217.204	[M+H]+	1	-
100	Norephedrin 3-O-(2''-Phenylpropanyl)Glucoside	Alkaloids	Phenolamine	432.24	119.09	431.231	[M+H]+	1	-
101	Penciclovir	Nucleotides and derivatives	Nucleotides and derivatives	254.13	152.06	253.117	[M+H]+	2	C07417
102	6-Pentadecylsalicylic acid	Phenolic acids	Phenolic acids	349.27	123.08	348.266	[M+H]+	1	C10759
103	dihydrodehydrodiconiferyl alcohol-9-O-β-D-xylopyranoside	Lignans and Coumarins	Lignans	493.21	331.15	492.2	[M+H]+	3	-
104	Tricin-5-O-Glucoside*	Flavonoids	Flavones	493.13	331.08	492.127	[M+H]+	1	-
105	5,8-dihydroxy-7-methoxy-2-[3-methoxy-4-[(2S,3R,4S,5S,6R)-3,4,5-trihydroxy-6-(hydroxymethyl)oxan-2-yl]oxyphenyl]chromen-4-one*	Flavonoids	Flavones	493.13	331.08	492.127	[M+H]+	1	-
106	Momilactone C*	Terpenoids	Ditepenoids	317.21	147.08	316.204	[M+H]+	1	-
107	2,12-Dihydroxy-1,7,15-Isopimaratrien-3-one*	Terpenoids	Ditepenoids	317.21	147.08	316.204	[M+H]+	1	-
108	2,5-O-Di-CinnamylSorbitol	Phenolic acids	Phenolic acids	415.21	119.09	414.204	[M+H]+	1	-
109	Met-Ser-His	Amino acids and derivatives	Amino acids and derivatives	374.14	91.05	373.142	[M+H]+	3	-
110	Nicotinic Acid Methyl Ester(Methyl Nicotinate)	Alkaloids	Pyridine alkaloids	138.05	78.03	137.048	[M+H]+	3	-
111	3,4,9-Trihydroxypterocarpan	Others	Others	273.08	123.04	272.068	[M+H]+	2	-
112	3,2',3',4'-Tetrahydroxychalcone	Others	Others	273.07	153.02	272.068	[M+H]+	1	-
113	Ala-Lys-Asn	Amino acids and derivatives	Amino acids and derivatives	332.2	100.11	331.186	[M+H]+	3	-
114	2-[(5s)-5-hydroxyhexa-1,3-dien-1-yl]-5-methoxy-4-[(3r)-3-methoxybutanoyl]-2-methylfuran-3-one	Others	Ketone compounds	325.16	191.29	324.157	[M+H]+	2	-
115	Oleracone B	Others	Others	207.14	95.08	206.131	[M+H]+	3	-
116	Lys-Ala-Gln	Amino acids and derivatives	Amino acids and derivatives	346.21	60.08	345.201	[M+H]+	1	-
117	7-Hydroxy-8-Methoxychromanon*	Lignans and Coumarins	Coumarins	195.06	117.03	194.057	[M+H]+	1	-
118	Riboflavin	Others	Vitamin	377.15	243.09	376.138	[M+H]+	3	C00255
119	Methyl {(1R,2S,3S)-3-(B-D-glucopyransyloxy)-2-[(2'Z)-pent-2-en-1-ylI]cyclopentyl}acete	Others	Others	389.22	133.1	388.21	[M+H]+	3	-
120	2,4b,8,8-tetramethyl-3,4,4a,5,6,7,8a,9-octahydro-1H-phenanthren-2-ol*	Terpenoids	Sesquiterpenoids	263.24	81.07	262.23	[M+H]+	1	-
121	Cordycepin*	Nucleotides and derivatives	Nucleotides and derivatives	252.11	136.06	251.102	[M+H]+	1	C08431
122	Isoimperatorin	Lignans and Coumarins	Coumarins	271.1	147.04	270.089	[M+H]+	3	C16976
123	[6]-Shogaol	Phenolic acids	Phenolic acids	277.18	137.07	276.173	[M+H]+	3	C10494
124	abutasterone*	Steroids	Steroid	497.31	335.26	496.304	[M+H]+	3	-
125	3-methyl-5-(1,2,5-trimethyl-3,7,8,8a-tetrahydro-2H-naphthalen-1-yl)pentanoic acid	Terpenoids	Ditepenoids	291.23	79.05	290.225	[M+H]+	1	-
126	Normelanothyrsin A*	Terpenoids	Sesquiterpenoids	291.19	151.07	290.188	[M+H]+	1	-
127	2-( 1,1,7,7a-tetramethyl-2-methylene-1a,2,4,5,6,7,7a,7b-octahydro-1H-cyclopropa[a]naphthalen-4-yl)ethan-1-ol*	Terpenoids	Sesquiterpenoids	261.22	121.1	260.214	[M+H]+	1	-
128	LysoPC 20:2	Lipids	LPC	548.37	184.07	547.364	[M+H]+	3	-
129	2-aminotetracoSane-1,6,7,23-tetraol	Lipids	Sphingolipids	418.39	356.35	417.382	[M+H]+	1	-
130	Isorosmanol*	Terpenoids	Ditepenoids	347.18	301.18	346.178	[M+H]+	2	-
131	Epiisorosmanol*	Terpenoids	Ditepenoids	347.19	301.18	346.178	[M+H]+	2	-
132	12-HEPE	Lipids	Free fatty acids	319.23	147.08	318.219	[M+H]+	3	-
133	8-(5-Hydroxy-2,6,6-Trimethylcyclohex-2-En-1-Yl)-6-Methyloct-5-En-2-one	Terpenoids	Sesquiterpenoids	279.23	81.07	278.225	[M+H]+	1	-
134	Octadeca-9,12,15-trienoic acid	Lipids	Free fatty acids	279.232	81.0704	278.225	[M+H]+	3	-
135	N-Feruloylserotonin	Alkaloids	Phenolamine	353.15	177.05	352.142	[M+H]+	1	-
136	Punicic acid	Lipids	Free fatty acids	279.23	95.09	278.225	[M+H]+	3	C08364
137	N-p-Coumaroyltyramine*	Alkaloids	Phenolamine	284.13	147.04	283.121	[M+H]+	1	-
138	cis-Moschamine	Alkaloids	Phenolamine	353.15	177.06	352.142	[M+H]+	3	-
139	[(1R,2S)-1-(1,3-benzodioxol-5-yl)-2-methyl-3-oxobutyl]4-hydroxy-3-methoxybenzoate	Lignans and Coumarins	Lignans	373.13	343.08	372.121	[M+H]+	1	-
140	Naringenin	Flavonoids	Flavanones	273.08	153.02	272.068	[M+H]+	1	C00509
141	Apigenin	Flavonoids	Flavones	271.06	153.02	270.053	[M+H]+	1	C01477
142	N-(2-(1H-indol-3-yl)ethyl)benzamide	Alkaloids	Phenolamine	265.13	144.08	264.126	[M+H]+	1	-
143	7-Oxo-pimara-8,11,15-trien-2-ol	Terpenoids	Ditepenoids	301.22	147.08	300.209	[M+H]+	1	-
144	LysoPC 20:4	Lipids	LPC	544.34	184.07	543.332	[M+H]+	3	-
145	Buddledin A	Terpenoids	Sesquiterpenoids	277.18	235.17	276.173	[M+H]+	3	C09623
146	Methyl Hydroxycinnamate	Phenolic acids	Phenolic acids	179.07	119.05	178.063	[M+H]+	1	-
147	Vitetrifolin H	Terpenoids	Ditepenoids	337.27	263.24	336.266	[M+H]+	3	-
148	Diphenylamine	Alkaloids	Alkaloids	170.1	93.06	169.089	[M+H]+	3	C11016
149	γ-Glu-Tyr	Amino acids and derivatives	Amino acids and derivatives	311.12	165.05	310.116	[M+H]+	3	-
150	7-O-Prenyl demethylSuberosin	Lignans and Coumarins	Coumarins	299.16	187.04	298.157	[M+H]+	2	-
151	2-methyl-4-(2,5,5-trimethyl-7,8-dihydro-6H-naphthalen-1-yl)butan-2-ol*	Terpenoids	Sesquiterpenoids	261.22	121.1	260.214	[M+H]+	1	-
152	Tricin-4'-O-Guaicylglycerol	Flavonoids	Flavones	541.17	331.08	540.163	[M+H]+	1	-
153	(Z)-4,6-Dihydroxy-2-(4-Hydroxy-3-Methoxybenzylidene)-7-Methylbenzofuran-3(2h)-One*	Flavonoids	Aurones	315.09	300.06	314.079	[M+H]+	3	-
154	2,8-bis(hydroxymethyl)-4b,8-dimethyl-5,6,7,8a,9,10-hexahydrophenanthren-3-ol*	Terpenoids	Ditepenoids	291.2	151.08	290.188	[M+H]+	1	-
155	Ser-Pro-Tyr	Amino acids and derivatives	Amino acids and derivatives	366.17	236.11	365.159	[M+H]+	3	-
156	sen-byakangelicol	Lignans and Coumarins	Coumarins	387.14	177.05	386.137	[M+H]+	2	-
157	Jasmonoyl-L-leucine	Alkaloids	Alkaloids	324.22	151.11	323.21	[M+H]+	1	-
158	heptaketide	Terpenoids	Sesquiterpenoids	237.18	149.13	236.178	[M+H]+	3	-
159	8-ethyl-1,1,4a,7-tetramethyl-1,2,3,4,4a,9,10,10a-octahydrophenanthren-2-one	Terpenoids	Ditepenoids	285.22	285.22	284.214	[M+H]+	2	-
160	N,N-Diethylphenylacetamide	Alkaloids	Alkaloids	192.14	91.05	191.131	[M+H]+	1	C10938
161	6-Aminohexanoate	Organic acids	Organic acids	132.1	69.07	131.095	[M+H]+	2	C02378
162	Polygodial*	Terpenoids	Sesquiterpenoids	235.17	179.11	234.162	[M+H]+	1	C09712
163	N-Hexanoyl Tryptamine	Alkaloids	Plumerane	259.18	144.08	258.173	[M+H]+	1	-
164	14,15-Dehydrocrepenynic acid	Lipids	Free fatty acids	277.22	93.07	276.209	[M+H]+	3	-
165	5,7-Dihydroxychromone malonyl glucoside	Others	Ketone compounds	427.09	179.03	426.08	[M+H]+	3	-
166	N5-(1-Carboxy-2-((3-(4-hydroxy-3,5-dimethoxyphenyl)allyl)thio)ethyl)glutamine	Alkaloids	Alkaloids	443.15	161.06	442.141	[M+H]+	3	-
167	Allyl salicylate	Phenolic acids	Phenolic acids	179.07	105.03	178.063	[M+H]+	1	-
168	3,7-Dihydroxychromen-4-one	Others	Chromone	179.03	77.04	178.027	[M+H]+	3	-
169	N-(2-Hydroxyethyl)dodecanamide	Alkaloids	Alkaloids	244.23	62.06	243.22	[M+H]+	1	-
170	3,7,11-trimethyl-2-oxa-6,10,13-triazatricyclo[7.3.1.05,13]tridecane	Alkaloids	Alkaloids	226.19	180.18	225.184	[M+H]+	2	-
171	Lyciumamide C	Alkaloids	Phenolamine	492.2	325.11	491.194	[M+H]+	3	-
172	Fluoren-9-one	Others	Ketone compounds	181.06	152.06	180.058	[M+H]+	3	C06712
173	Phenprocoumon	Lignans and Coumarins	Coumarins	281.12	175.05	280.11	[M+H]+	3	-
174	Matairesinol	Lignans and Coumarins	Lignans	359.15	137.06	358.142	[M+H]+	3	C10682
175	LysoPE 18:3	Lipids	LPE	476.28	335.26	475.27	[M+H]+	1	-
176	LysoPE 18:3(2n isomer)	Lipids	LPE	476.28	335.26	475.27	[M+H]+	1	-
177	7-isopropyl-1,1,4a-trimethyl-4,9,10,10a-tetrahydro-3h-phenanthren-2-one	Terpenoids	Ditepenoids	285.22	199.15	284.214	[M+H]+	1	-
178	Hexadecanamide	Alkaloids	Alkaloids	256.26	88.08	255.256	[M+H]+	1	-
179	Chrysoeriol-7-O-gentiobioside	Flavonoids	Flavones	625.18	301.07	624.169	[M+H]+	3	-
180	Apigenin-6-C-arabinoside-8-C-xyloside*	Flavonoids	Flavones	535.14	481.11	534.137	[M+H]+	1	-
181	Apigenin-6,8-di-C-arabinoside	Flavonoids	Flavones	535.15	499.13	534.137	[M+H]+	1	-
182	Ile-Phe	Amino acids and derivatives	Amino acids and derivatives	279.17	86.1	278.163	[M+H]+	3	-
183	Laurocapram	Alkaloids	Alkaloids	282.28	114.09	281.272	[M+H]+	3	-
184	ent-7alpha-Hydroxykaur-16-en-19-oic acid	Terpenoids	Ditepenoids	319.23	133.1	318.219	[M+H]+	1	C11875
185	Jungermannenone A	Terpenoids	Ditepenoids	301.22	201.16	300.209	[M+H]+	1	-
186	7-oxo-11-Dodecenoic acid*	Lipids	Free fatty acids	213.15	111.04	212.141	[M+H]+	1	-
187	Pectolinarigenin	Flavonoids	Flavones	315.09	300.07	314.079	[M+H]+	1	C17784
188	2-Hydroxyl emodin-1-methyl ether	Quinones	Anthraquinone	301.07	258.05	300.063	[M+H]+	3	-
189	8-Methoxyapigenin*	Flavonoids	Flavones	301.07	286.05	300.063	[M+H]+	1	-
190	6-Demethoxy-4'-O-methylcapillarisin	Others	Chromone	301.07	286.05	300.063	[M+H]+	1	-
191	7-Hydroxy-9(11),16-Kauradien-19-Oic Acid	Terpenoids	Ditepenoids	317.21	131.08	316.204	[M+H]+	1	-
192	Hispidulin*	Flavonoids	Flavones	301.07	286.05	300.063	[M+H]+	1	C10058
193	5-(I(2)-D-Glucopyranosyloxy)-1,3,3-trimethylbicyclo[2.2.1]heptan-2-one*	Terpenoids	Monoterpenoids	331.17	169.12	330.168	[M+H]+	2	-
194	3,4,5-Trimethoxyphenol-1-O-β-D-malonylglucoside	Phenolic acids	Phenolic acids	433.13	185.08	432.127	[M+H]+	1	-
195	3-(α,4-Dihydroxy-3-methoxybenzyl)-4-(hydroxy-3-methoxybenzyl)	Others	Others	361.16	189.09	360.157	[M+H]+	2	-
196	N,N-Diethyl-m-toluamide	Alkaloids	Alkaloids	192.14	119.05	191.131	[M+H]+	1	C10935
197	Coccilignan A*	Lignans and Coumarins	Lignans	405.19	167.07	404.183	[M+H]+	3	-
198	3-Oxo-9beta-pimara-8,15-dien-19,6beta-olide	Terpenoids	Ditepenoids	315.19	147.08	314.188	[M+H]+	1	-
199	Lyciumamide B	Alkaloids	Phenolamine	625.26	462.19	624.247	[M+H]+	3	-
200	Aspewentin A	Terpenoids	Ditepenoids	271.21	149.1	270.198	[M+H]+	1	-
201	6-hydroxysphingosine*	Lipids	Sphingolipids	316.29	60.04	315.277	[M+H]+	1	-
202	6-Deoxyfagomine	Alkaloids	Piperidine alkaloids	132.1	57.03	131.095	[M+H]+	1	-
203	Tetradecasphinganine	Others	Others	246.24	88.08	245.236	[M+H]+	1	-
204	2-Aminohexadecane-1,5,15-triol	Lipids	Sphingolipids	290.27	228.23	289.262	[M+H]+	1	-
205	Dimethyl phthalate	Phenolic acids	Phenolic acids	195.06	163.04	194.058	[M+H]+	3	C11233
206	Myricarborin	Terpenoids	Ditepenoids	311.17	161.1	310.157	[M+H]+	3	-
207	(4aS,6R,8aR)-8a-methyl-4-methylidene-6-(prop-1-en-2-yl)-decahydronaphthalen-1-one	Terpenoids	Sesquiterpenoids	219.17	119.08	218.167	[M+H]+	2	-
208	5,6,7-Trihydroxyflavone 7-(6''-malonylglucoside)*	Flavonoids	Flavones	519.12	271.06	518.106	[M+H]+	1	-
209	Apigenin 7-(6''-malonylglucoside)*	Flavonoids	Flavones	519.11	271.07	518.106	[M+H]+	1	C10020
210	Phellodensin E	Flavonoids	Flavanones	519.18	271.06	518.179	[M+H]+	2	-
211	Cinchonain 1a*	Flavonoids	Flavanols	453.11	343.08	452.111	[M+H]+	3	C10217
212	4-[3-(4,8-Dimethyl-3,7-Nonadienyl)-3-Methyloxiranyl]-2-Butanone	Terpenoids	Ditepenoids	279.23	81.07	278.225	[M+H]+	1	-
213	Ningposide B*	Phenolic acids	Phenolic acids	383.13	177.05	382.126	[M+H]+	3	-
214	(5S,6R)-5-methyl-6-(3-oxobutyl)cyclohept-2-en-1-one	Terpenoids	Sesquiterpenoids	195.14	163.04	194.131	[M+H]+	1	-
215	N,N'-Diferuloylputrescine	Alkaloids	Phenolamine	441.2	177.05	440.195	[M+H]+	1	-
216	10-Formyltetrahydrofolate*	Alkaloids	Alkaloids	474.17	327.12	473.166	[M+H]+	1	C00234
217	Levofolinic acid*	Alkaloids	Alkaloids	474.18	327.12	473.166	[M+H]+	1	-
218	Zeatin-O-glucoside*	Alkaloids	Alkaloids	382.17	220.12	381.165	[M+H]+	1	-
219	Val-Tyr	Amino acids and derivatives	Amino acids and derivatives	281.15	72.08	280.142	[M+H]+	2	-
220	4,4'-Dihydroxy-2,6-dimethoxydihydrochalcone	Flavonoids	Chalcones	303.12	167.08	302.115	[M+H]+	3	-
221	1-(Dihydroxyphenyl)-N2,N3-bis(4-hydroxyphenethyl)-(5-8)-dimethoxy-1,2dihydronaphthalene-2,3-dicarboxamide	Alkaloids	Phenolamine	625.25	460.2	624.247	[M+H]+	1	-
222	5-hydroxy-4a-methyl-4,4a,5,6,7,8-hexahydronaphthalen-2(3h)-one	Terpenoids	Monoterpenoids	181.12	107.09	180.115	[M+H]+	1	-
223	p-Coumaroylcadaverine	Alkaloids	Phenolamine	249.16	147.04	248.153	[M+H]+	2	-
224	2-α-Linolenoyl-glycerol*	Lipids	Glycerol ester	353.269	261.221	352.261	[M+H]+	1	-
225	3-Chloroaniline	Alkaloids	Alkaloids	128.03	93.06	127.019	[M+H]+	1	-
226	3-(1H-Indol-3-yl)propanoate	Alkaloids	Plumerane	190.09	118.07	189.079	[M+H]+	2	C22236
227	LysoPC 17:0(2n isomer)*	Lipids	LPC	510.36	184.07	509.348	[M+H]+	1	-
228	GMP	Nucleotides and derivatives	Nucleotides and derivatives	364.07	152.06	363.058	[M+H]+	3	C00144
229	Africanone*	Terpenoids	Sesquiterpenoids	219.17	119.08	218.167	[M+H]+	1	-
230	alpha-Amylcinnamaldehyde	Others	Aldehyde compounds	203.14	129.07	202.136	[M+H]+	3	C12288
231	Tricin-5-O-syringylalcohol*	Flavonoids	Flavones	497.14	331.08	496.137	[M+H]+	1	-
232	Oleamide	Lipids	Free fatty acids	282.28	247.24	281.272	[M+H]+	1	C19670
233	5,6,4'-Trihydroxy-7,3'-dimethoxyflavone	Flavonoids	Flavones	331.08	298.04	330.074	[M+H]+	3	-
234	3',4',5'-O-Trimethyltricetin	Flavonoids	Flavones	345.1	284.07	344.09	[M+H]+	3	C19807
235	9-Hydroxy-1,8(14),15-Isopimaratriene-3,11-dione	Terpenoids	Ditepenoids	315.19	147.08	314.188	[M+H]+	1	-
236	7-(4-Hydroxyphenyl)-1-phenyl-4-hepten-3-one	Others	Ketone compounds	281.15	107.05	280.146	[M+H]+	2	-
237	3,3',4',5,6,7,8-heptamethoxyflavone	Flavonoids	Flavonols	433.15	403.11	432.142	[M+H]+	1	-
238	1,4,4,7a-tetramethyl-2,4,5,7a-tetrahydro-1H-inden-2-one	Terpenoids	Sesquiterpenoids	191.14	133.1	190.136	[M+H]+	2	-
239	N-(12-methyltetradecyl)propionamide	Alkaloids	Alkaloids	284.3	88.08	283.288	[M+H]+	1	-
240	Isovitexin	Flavonoids	Flavones	433.11	313.07	432.106	[M+H]+	1	C01714
241	(2R,3R,4S)-2-(6-aminopurin-9-yl)-4-(hydroxymethyl)oxolan-3-ol*	Nucleotides and derivatives	Nucleotides and derivatives	252.11	136.06	251.102	[M+H]+	1	-
242	beta-Apo-13-carotenone	Terpenoids	Sesquiterpenoids	259.21	119.09	258.198	[M+H]+	1	-
243	dihydro-4-hydroxy-5-hydroxymethyl-2(3H)-furanone	Others	Others	133.05	69.04	132.042	[M+H]+	2	-
244	13-Hydroxygermacrone*	Terpenoids	Sesquiterpenoids	235.17	179.11	234.162	[M+H]+	1	C17491
245	7-Ethenyl-1-(Hydroxymethyl)-1,4a,7-Trimethyl-1,2,3,4,4a,4b,5,6,7,8,10,10a-Dodecahydrophenanthren-2-one*	Terpenoids	Ditepenoids	303.23	119.09	302.225	[M+H]+	1	-
246	3-Hydroxytropolone	Others	Others	139.04	65.04	138.032	[M+H]+	1	-
247	N-Ethylglycine*	Amino acids and derivatives	Amino acids and derivatives	104.071	58.0659	103.063	[M+H]+	2	C11735
248	N,N-Dimethylglycine*	Amino acids and derivatives	Amino acids and derivatives	104.07	58.07	103.063	[M+H]+	2	C01026
249	N-(p-Coumaroyl)Serotonin	Alkaloids	Phenolamine	323.14	147.04	322.132	[M+H]+	1	-
250	Esculetin-6-O-quinic acid	Lignans and Coumarins	Coumarins	353.1	179	352.079	[M+H]+	3	-
251	Pentaethyleneglycol	Others	Alcohol compounds	239.15	89.06	238.142	[M+H]+	3	-
252	Glycyl-tryptophan	Amino acids and derivatives	Amino acids and derivatives	262.12	188.07	261.111	[M+H]+	3	-
253	Pantothenate	Others	Vitamin	220.12	90.05	219.111	[M+H]+	1	C00864
254	Pro-Pro-Asn	Amino acids and derivatives	Amino acids and derivatives	327.16	137.06	326.159	[M+H]+	3	-
255	Tributyl phosphate	Others	Others	267.17	98.98	266.165	[M+H]+	3	C14439
256	Lys-Ala	Amino acids and derivatives	Amino acids and derivatives	218.15	84.08	217.143	[M+H]+	3	-
257	Grandidentatin	Phenolic acids	Phenolic acids	425.18	147.04	424.173	[M+H]+	2	C10463
258	5,5-bis(hydroxymethyl)-9-methyl-14-methylidenetetracyclo[11.2.1.01,10.04,9]hexadecan-3-one	Terpenoids	Ditepenoids	319.23	283.21	318.219	[M+H]+	1	-
259	1-(9Z-octadecenoyl)-sn-glycero-3-phosphocholine	Lipids	LPC	544.34	485.26	521.348	[M+Na]+	1	-
260	2,6-Dimethoxybenzoquinone	Quinones	Quinones	169.05	111.01	168.042	[M+H]+	3	C10331
261	2-[6-Ethenyl-3,6-Dimethyl-7-(Prop-1-En-2-Yl)-Octahydro-1-Benzofuran-2-Ylidene]Acetaldehyde	Terpenoids	Ditepenoids	261.18	121.1	260.178	[M+H]+	2	-
262	2-isopropyl-3,4,8,9-tetramethyl-5-methylenecyclodeca-3,8-dien-1-ol	Terpenoids	Sesquiterpenoids	263.24	81.07	262.23	[M+H]+	1	-
263	Octadeca-2,9,12,15-tetraen-1-ol	Others	Others	263.24	81.07	262.23	[M+H]+	1	-
264	LysoPE 18:2(2n isomer)	Lipids	LPE	478.29	337.27	477.286	[M+H]+	1	-
265	Maltotriose	Others	Saccharides	527.16	365.1	504.169	[M+Na]+	3	C01835
266	Salvidorol	Terpenoids	Ditepenoids	319.19	173.13	318.183	[M+H]+	2	-
267	13-(Hydroxymethyl)-5,9-dimethyl-14-oxotetracyclo[11.2.1.01,10.04,9]hexadecane-5-carbaldehyde	Terpenoids	Terpene	319.23	301.22	318.219	[M+H]+	2	-
268	LysoPE 20:3*	Lipids	LPE	504.31	363.29	503.301	[M+H]+	1	-
269	(9Z,11E,13E,15Z)-4-Oxo-9,11,13,15-Octadecatetraenoic Acid	Lipids	Free fatty acids	291.2	207.14	290.188	[M+H]+	1	-
270	Nicotinamide D-ribonucleotide	Nucleotides and derivatives	Nucleotides and derivatives	335.06	123.06	334.057	[M+H]+	3	C00455
271	2-[(1R)-1-carboxyethoxy]propanoic acid	Organic acids	Organic acids	163.06	69.03	162.053	[M+H]+	3	-
272	(diphenylphosphoroso)benzene	Others	Others	279.09	201.05	278.086	[M+H]+	2	-
273	Homoarginine	Amino acids and derivatives	Amino acids and derivatives	189.13	144.1	188.127	[M+H]+	2	C01924
274	N-Acetyl-L-Arginine	Amino acids and derivatives	Amino acids and derivatives	217.13	158.08	216.122	[M+H]+	1	-
275	Octadec-2-enamide	Alkaloids	Alkaloids	282.28	69.07	281.272	[M+H]+	1	-
276	Frambinone	Others	Ketone compounds	165.09	91.05	164.084	[M+H]+	2	-
277	Yucalexin B7	Terpenoids	Ditepenoids	301.22	131.09	300.209	[M+H]+	1	-
278	4-Pentylbenzene-1,2-diol	Others	Others	181.12	135.12	180.115	[M+H]+	1	-
279	LysoPC 15:0(2n isomer)*	Lipids	LPC	482.32	184.07	481.317	[M+H]+	1	-
280	Methyl 12-phenyldodecanoate	Lipids	Free fatty acids	291.23	93.07	290.225	[M+H]+	1	-
281	Oleoylethanolamide	Alkaloids	Alkaloids	326.31	62.06	325.298	[M+H]+	1	C20792
282	4-Coumarate	Phenolic acids	Phenolic acids	165.05	119.05	164.047	[M+H]+	3	C00811
283	2,3-Dihydroxanthotoxin	Lignans and Coumarins	Coumarins	219.07	161.06	218.058	[M+H]+	3	-
284	2,7-Dioxo-3-hydroxy-Pimara-8,15-dien-19-oic acid*	Terpenoids	Ditepenoids	347.18	301.18	346.178	[M+H]+	1	-
285	Myristicanol B*	Lignans and Coumarins	Lignans	405.19	167.07	404.183	[M+H]+	3	-
286	2-Aminohexadecane-1,16,16-triol	Lipids	Sphingolipids	290.27	242.25	289.262	[M+H]+	1	-
287	γ-Glu-Phe*	Amino acids and derivatives	Amino acids and derivatives	295.13	120.08	294.122	[M+H]+	1	-
288	(3-(carboxyamino)-2-methylpropanoyl)phenylalanine*	Amino acids and derivatives	Amino acids and derivatives	295.129	120.081	294.122	[M+H]+	1	-
289	Estrane-3,17-diol	Steroids	Steroid	279.23	67.05	278.225	[M+H]+	3	-
290	LysoPC 18:1(2n isomer)	Lipids	LPC	522.36	184.07	521.348	[M+H]+	1	-
291	Glu-Phe	Amino acids and derivatives	Amino acids and derivatives	295.13	120.08	294.122	[M+H]+	3	-
292	2,2-dimethylchromene-6-carboxylic acid*	Others	Others	205.09	149.02	204.079	[M+H]+	1	-
293	LysoPC 12:0	Lipids	LPC	440.28	184.07	439.27	[M+H]+	3	-
294	3-Carboxypropyltrimethylammonium	Others	Others	146.12	87.04	145.11	[M+H]+	2	-
295	19-Oxo-pimara-8,11,15-trien-2-ol	Terpenoids	Ditepenoids	301.21	121.1	300.209	[M+H]+	1	-
296	1-Monolinolenoyl-Rac-Glycerol*	Lipids	Glycerol ester	353.27	261.22	352.261	[M+H]+	1	-
297	2-aminooctadec-12-ene-1,3,4-triol*	Lipids	Sphingolipids	316.29	60.04	315.277	[M+H]+	1	-
298	2-aminotetracoSane-1,5,23-triol	Lipids	Sphingolipids	402.39	340.36	401.387	[M+H]+	1	-
299	LPC(18:1/0:0)	Lipids	LPC	522.35	184.08	522.356	[M]+	1	-
300	Blumenol C	Terpenoids	Monoterpenoids	211.17	81.07	210.162	[M+H]+	3	-
301	Scutellarein-4'-methyl ether (5,6,7-Trihydroxy-4'-methoxyflavone)	Flavonoids	Flavones	301.07	258.05	300.063	[M+H]+	3	-
302	Senkyunolide C*	Others	Lactones	205.09	149.02	204.079	[M+H]+	1	-
303	7-Oxodehydropimaric acid	Terpenoids	Ditepenoids	315.19	147.08	314.188	[M+H]+	1	-
304	9-cis-β-apo-13-carotenone*	Terpenoids	Sesquiterpenoids	259.21	175.15	258.198	[M+H]+	1	-
305	13-Apo-beta-carotenone*	Terpenoids	Sesquiterpenoids	259.2	175.15	258.198	[M+H]+	1	C20696
306	Coumaroyl 6-hydroxytryptamine	Alkaloids	Alkaloids	323.14	160.08	322.132	[M+H]+	1	-
307	Tupichinol E*	Flavonoids	Flavonols	315.09	300.06	314.079	[M+H]+	3	-
308	4-[2-(1-methylethyl)aminoethyl]phenol	Alkaloids	Quinoline alkaloids	180.14	121.06	179.131	[M+H]+	3	-
309	Myristoyl Ethanolamide	Lipids	Sphingolipids	272.26	100.08	271.251	[M+H]+	1	-
310	sphaeropsidin C	Terpenoids	Ditepenoids	333.21	147.12	332.199	[M+H]+	1	-
311	Jasmone	Others	Ketone compounds	165.13	123.08	164.12	[M+H]+	3	C08490
312	linoleoyl ethanolamine	Lipids	LPE	324.29	62.06	323.282	[M+H]+	1	-
313	3',5,5',7-Tetrahydroxyflavanone-7-O-glucoside*	Flavonoids	Flavanones	451.123	289.071	450.116	[M+H]+	2	-
314	Leucylproline*	Amino acids and derivatives	Amino acids and derivatives	229.15	142.09	228.147	[M+H]+	1	-
315	Viteagnusin A	Terpenoids	Ditepenoids	349.27	293.21	348.266	[M+H]+	3	-
316	Naringenin-4',7-dimethyl ether	Flavonoids	Flavanones	301.11	167.04	300.1	[M+H]+	3	-
317	14-Deoxygrayanotoxin VIII	Terpenoids	Ditepenoids	319.23	283.21	318.219	[M+H]+	1	-
318	p-Coumaric acid methyl ester	Phenolic acids	Phenolic acids	179.07	147.04	178.063	[M+H]+	3	-
319	Jasmolone*	Others	Ketone compounds	181.12	135.12	180.115	[M+H]+	1	-
320	5,6,7,7a-tetrahydro-4,4,7a-trimethyl-2(4H)-benzofuranone*	Others	Others	181.12	135.12	180.115	[M+H]+	1	-
321	3,5-di-tert-Butyl-4-hydroxyacetophenone	Others	Ketone compounds	249.18	193.13	248.178	[M+H]+	3	-
322	LysoPE 20:2	Lipids	LPE	506.32	365.31	505.317	[M+H]+	2	-
323	Salvigenin 5-O-glucoside	Flavonoids	Flavones	491.15	329.1	490.147	[M+H]+	3	-
324	Nobiletin*	Flavonoids	Flavones	403.14	373.1	402.132	[M+H]+	1	C10112
325	3',4',5,5',6,7-Hexamethoxyflavone*	Flavonoids	Flavones	403.14	373.09	402.132	[M+H]+	1	-
326	Sandaracopimarinal	Terpenoids	Ditepenoids	287.24	119.09	286.23	[M+H]+	1	-
327	D-Allo-Isoleucine*	Amino acids and derivatives	Amino acids and derivatives	132.102	86.0975	131.095	[M+H]+	1	C21092
328	L-Leucine*	Amino acids and derivatives	Amino acids and derivatives	132.102	86.0964	131.095	[M+H]+	1	C00123
329	(2S)-2-amino-2-methylpentanoic acid	Alkaloids	Alkaloids	132.1	86.1	131.095	[M+H]+	1	-
330	7-hydroxy-1,4a-dimethyl-3-oxo-8-propan-2-yl-4,9,10,10a-tetrahydro-2H-phenanthrene-1-carboxylic acid	Terpenoids	Ditepenoids	331.19	267.17	330.183	[M+H]+	1	-
331	Phe-Ser	Amino acids and derivatives	Amino acids and derivatives	253.12	120.09	252.111	[M+H]+	3	-
332	LysoPE 18:1(2n isomer)*	Lipids	LPE	480.31	339.29	479.301	[M+H]+	3	-
333	2,8-dimethyl-5-(propan-2-yl)tricyclo[4.4.0.02,7]dec-8-en-4-one	Terpenoids	Sesquiterpenoids	219.17	119.08	218.167	[M+H]+	1	-
334	12-methyltetracyclo[8.3.1.02,5.07,12]tetradec-8-en-1-ol	Terpenoids	Sesquiterpenoids	219.17	121.1	218.167	[M+H]+	2	-
335	9-Hydroxy-8(14),15-Isopimaradien-1-one*	Terpenoids	Ditepenoids	303.23	119.09	302.225	[M+H]+	1	-
336	Glycidyl Linoleate*	Lipids	Glycerol ester	337.27	263.24	336.266	[M+H]+	1	-
337	Cirsiliol	Flavonoids	Flavones	331.08	298.05	330.074	[M+H]+	1	C10033
338	Allopurinol	Nucleotides and derivatives	Nucleotides and derivatives	137.05	110.03	136.038	[M+H]+	3	-
339	dAMP	Nucleotides and derivatives	Nucleotides and derivatives	332.08	136.06	331.068	[M+H]+	3	C00360
340	2-Aminopurine	Nucleotides and derivatives	Nucleotides and derivatives	136.06	119.04	135.054	[M+H]+	1	-
341	LysoPC 15:1	Lipids	LPC	480.31	184.07	479.301	[M+H]+	2	-
342	Neocnidilide*	Others	Lactones	195.14	79.05	194.131	[M+H]+	1	C17002
343	2-Aminooctadecane-1,5,17-triol	Lipids	Sphingolipids	318.3	256.26	317.293	[M+H]+	1	-
344	L-Norleucine*	Amino acids and derivatives	Amino acids and derivatives	132.1	86.1	131.095	[M+H]+	1	C01933
345	Tomocinol A	Terpenoids	Ditepenoids	349.27	179.14	348.266	[M+H]+	3	-
346	Senkyunolide M	Others	Lactones	279.16	121.03	278.152	[M+H]+	3	-
347	N-Feruloyltryptamine	Alkaloids	Phenolamine	337.15	177.05	336.147	[M+H]+	1	-
348	3-hydroxy-1-(hydroxymethyl)-1,7-dimethyl-7-vinyl-2,3,4,4a,4b,5,6,7-octahydrophenanthren-9(1H)-one	Terpenoids	Ditepenoids	303.2	147.08	302.188	[M+H]+	2	-
349	cis-Citral	Terpenoids	Monoterpenoids	153.13	83.05	152.12	[M+H]+	3	C09847
350	Gln-Ala-Tyr	Amino acids and derivatives	Amino acids and derivatives	381.18	147.04	380.17	[M+H]+	3	-
351	(3S,3'S)-N,N'-((1R,2R)-5-((3,4,5-trihydroxy-6-methyltetrahydro-2H-pyran-2-yl)oxy)cyclohex-3-ene-1,2-diyl)bis(2-methyl-2,3,4,9-tetrahydro-1H-pyrido[3,4-b]indole-3-carboxamide)	Alkaloids	Alkaloids	699.36	699.36	698.343	[M+H]+	3	-
352	buddlejone	Terpenoids	Ditepenoids	301.21	147.11	300.209	[M+H]+	3	-
353	1-α-Linolenoyl-glycerol*	Lipids	Glycerol ester	353.27	261.22	352.261	[M+H]+	1	-
354	4,2',4',6'-Tetrahydroxy-3-methoxychalcone	Flavonoids	Chalcones	303.09	177.05	302.079	[M+H]+	1	-
355	DIMBOA-glucoside	Alkaloids	Alkaloids	374.11	198.08	373.101	[M+H]+	3	C04831
356	N-p-Coumaroyl-N'-feruloylputrescine	Alkaloids	Phenolamine	411.19	177.05	410.184	[M+H]+	1	-
357	N-Phenethylbenzamide	Alkaloids	Alkaloids	226.12	105.04	225.115	[M+H]+	3	-
358	Fragransin B1*	Lignans and Coumarins	Lignans	405.19	167.07	404.183	[M+H]+	3	-
359	Cnidilide*	Others	Lactones	195.14	79.05	194.131	[M+H]+	1	C16937
360	s-Hexylglutathione	Amino acids and derivatives	Amino acids and derivatives	392.18	120.08	391.178	[M+H]+	3	C02886
361	Acetryptine	Alkaloids	Plumerane	203.12	144.08	202.111	[M+H]+	3	-
362	Natsudaidain 3-(4-O-3-hydroxy-3-methylglutaroylglucoside)	Flavonoids	Flavonols	725.23	419.1	724.221	[M+H]+	3	-
363	1,3-dihydroxy-1,4a,7-trimethyl-7-vinyl-2,3,4,4a,4b,7-hexahydrophenanthren-9(1H)-one	Terpenoids	Ditepenoids	301.18	147.08	300.173	[M+H]+	1	-
364	2-(2-Ethynyl-2,4-cyclopentadien-1-ylidene)ethenol	Others	Alcohol compounds	131.05	103.05	130.042	[M+H]+	1	-
365	6-Methylflavone	Flavonoids	Flavones	237.09	135.05	236.084	[M+H]+	3	-
366	2-Mercaptobenzothiazole	Alkaloids	Alkaloids	167.99	135.01	166.986	[M+H]+	3	C14437
367	Hispanone	Terpenoids	Ditepenoids	301.22	81.03	300.209	[M+H]+	3	-
368	2-AminoicoSane-1,5,7,19-tetraol	Lipids	Sphingolipids	362.33	300.29	361.319	[M+H]+	1	-
369	Spermine	Alkaloids	Alkaloids	203.22	84.08	202.216	[M+H]+	3	C00750
370	Bupleurynol	Others	Others	243.17	91.05	242.167	[M+H]+	3	-
371	5-hydroxy-1,7-diphenyl-3-heptanone	Others	Ketone compounds	283.17	117.07	282.162	[M+H]+	3	-
372	PAz-PC	Lipids	LPC	666.43	184.07	665.427	[M+H]+	1	-
373	Isophorone	Others	Ketone compounds	139.11	69.03	138.105	[M+H]+	3	C14743
374	(+)-(1S,2S)-Pseudoephedrine	Alkaloids	Alkaloids	166.12	121.06	165.115	[M+H]+	3	C02765
375	Methyl [6]-Gingerdiol 3-acetate	Phenolic acids	Phenolic acids	353.23	151.07	352.225	[M+H]+	3	-
376	Acetoxy-[6]-gingerol	Phenolic acids	Phenolic acids	337.2	137.06	336.194	[M+H]+	3	-
377	Methyl-[8]-gingerol	Phenolic acids	Phenolic acids	337.25	137.06	336.23	[M+H]+	3	-
378	2-Aminotetradecane-1,5,13-triol	Lipids	Sphingolipids	262.24	200.2	261.23	[M+H]+	1	-
379	2-g-linolenoyl-glycerol	Lipids	Glycerol ester	353.27	261.22	352.261	[M+H]+	2	-
380	N-Acetyl-L-hydroxyproline	Amino acids and derivatives	Amino acids and derivatives	174.08	86.06	173.069	[M+H]+	3	-
381	3-hydroxy-5a,9,10a-trimethyl-3-propan-2-yl-1,2,3a,4,5,9a-hexahydrobenzo[f]azulen-10-one	Terpenoids	Ditepenoids	303.23	135.12	302.225	[M+H]+	1	-
382	Tyr-Gly*	Amino acids and derivatives	Amino acids and derivatives	239.103	136.076	238.095	[M+H]+	3	-
383	Gly-Tyr*	Amino acids and derivatives	Amino acids and derivatives	239.1	136.08	238.095	[M+H]+	3	-
384	Myristamide	Lipids	Free fatty acids	228.23	57.07	227.225	[M+H]+	1	-
385	(2S,5S)-trans-Carboxymethylproline	Amino acids and derivatives	Amino acids and derivatives	174.08	70.07	173.069	[M+H]+	2	C17366
386	O-Acetyl-L-serine	Amino acids and derivatives	Amino acids and derivatives	148.06	88.04	147.053	[M+H]+	3	C00979
387	Cannabisin E	Alkaloids	Alkaloids	643.26	462.19	642.258	[M+H]+	3	C17909
388	Ile-Trp	Amino acids and derivatives	Amino acids and derivatives	318.18	86.1	317.174	[M+H]+	1	-
389	LysoPC 18:1	Lipids	LPC	522.36	184.07	521.348	[M+H]+	1	-
390	1,18-Octadecanediol	Lipids	Free fatty acids	287.29	97.1	286.287	[M+H]+	3	-
391	Asp-Pro-Phe	Amino acids and derivatives	Amino acids and derivatives	378.17	185.09	377.159	[M+H]+	3	-
392	Eugenyl formate	Others	Others	193.08	105.07	192.079	[M+H]+	2	-
393	Dihydrojasmone	Others	Ketone compounds	167.14	111.08	166.136	[M+H]+	3	-
394	Isopentenyladenine-7-N-glucoside	Nucleotides and derivatives	Nucleotides and derivatives	366.18	204.12	365.17	[M+H]+	3	-
395	L-Threonine	Amino acids and derivatives	Amino acids and derivatives	120.07	56.05	119.058	[M+H]+	3	C00188
396	2-Methylserine	Alkaloids	Alkaloids	120.06	74.06	119.058	[M+H]+	3	C02115
397	Majusanic Acid F	Terpenoids	Ditepenoids	317.21	271.2	316.204	[M+H]+	1	-
398	LysoPE 20:2(2n isomer)	Lipids	LPE	506.32	365.31	505.317	[M+H]+	1	-
399	L-Glycyl-L-proline	Amino acids and derivatives	Amino acids and derivatives	173.09	116.07	172.085	[M+H]+	3	-
400	Eriodictyol-7-O-glucoside	Flavonoids	Flavanones	451.12	289.07	450.116	[M+H]+	2	-
401	Eutypellone A	Terpenoids	Ditepenoids	335.22	147.08	334.214	[M+H]+	1	-
402	L-Methionine methyl ester	Amino acids and derivatives	Amino acids and derivatives	164.07	104.07	163.067	[M+H]+	3	-
403	Menthadienyl acetate	Terpenoids	Monoterpenoids	195.14	93.07	194.131	[M+H]+	1	-
404	Piperidine	Alkaloids	Piperidine alkaloids	86.1	69.07	85.0891	[M+H]+	3	C01746
405	2-Aminohexadecane-1,5,6-triol	Lipids	Sphingolipids	290.27	88.08	289.262	[M+H]+	1	-
406	14-Hydroxyvibsanin F*	Terpenoids	Ditepenoids	321.24	179.14	320.235	[M+H]+	2	-
407	2,6-Dimethyldeca-2,4,6,8-tetraenedial	Terpenoids	Monoterpenoids	191.11	115.05	190.099	[M+H]+	1	C21078
408	Aristelegone A	Terpenoids	Sesquiterpenoids	191.11	117.07	190.099	[M+H]+	1	-
409	linolenoyl ethanolamine	Lipids	LPE	322.27	62.06	321.267	[M+H]+	2	-
410	6-Hydroxy-3,9-Undecadienoic acid Methyl Ester*	Lipids	Free fatty acids	213.15	111.04	212.141	[M+H]+	1	-
411	2-Aminotetradecan-1-ol*	Lipids	Sphingolipids	230.25	62.06	229.241	[M+H]+	1	-
412	Ile-gly	Amino acids and derivatives	Amino acids and derivatives	189.12	86.1	188.116	[M+H]+	1	-
413	Senkyunolide*	Others	Lactones	193.12	91.06	192.115	[M+H]+	1	C17853
414	(5S,7S,9S,10S)-(+)-9-hydroxyeudesma-3,11(13)-dien-12-methyl ester	Terpenoids	Sesquiterpenoids	265.18	194.09	264.173	[M+H]+	3	-
415	L-Leucyl-L-phenylalanine	Amino acids and derivatives	Amino acids and derivatives	279.17	120.08	278.163	[M+H]+	3	-
416	5-(2-Hydroxyethyl)-4-methylthiazole	Others	Others	144.05	113.03	143.041	[M+H]+	3	C04294
417	2-Amino-7-methyltridecan-1-ol*	Lipids	Sphingolipids	230.25	62.06	229.241	[M+H]+	1	-
418	Viscumneoside IV(Rhamnazin-3-O-(6''-hydroxymethylglutaryl)glucoside)*	Flavonoids	Flavonols	637.18	331.08	636.169	[M+H]+	1	-
419	Undecaethylene glycol	Others	Others	503.31	133.09	502.299	[M+H]+	1	-
420	Periseoside B*	Steroids	Steroidal saponins	659.37	335.26	658.356	[M+H]+	3	-
421	Intergristerone A-22-O-galactoside (Sileneoside C)*	Steroids	Steroidal saponins	659.36	335.26	658.356	[M+H]+	3	-
422	Inflatin F	Others	Others	435.16	209.08	434.158	[M+H]+	1	-
423	Butylphthalide	Others	Lactones	191.1	145.1	190.099	[M+H]+	2	C17854
424	Dodecanamide	Alkaloids	Alkaloids	200.2	88.07	199.194	[M+H]+	1	C13831
425	5-Hydroxytryptophan	Amino acids and derivatives	Amino acids and derivatives	221.09	130.06	220.085	[M+H]+	1	C01017
426	N-Isobutyl-2E,4E-dodedienamide	Alkaloids	Alkaloids	252.23	196.2	251.225	[M+H]+	3	-
427	2-Aminooctadecane-1,4-diol	Lipids	Sphingolipids	302.31	88.08	301.298	[M+H]+	1	-
428	LysoPC 17:1	Lipids	LPC	508.34	184.07	507.332	[M+H]+	1	-
429	5-Methyl-2-furaldehyde	Others	Others	111.04	55.05	110.037	[M+H]+	2	C11115
430	2-methylisonicotinic acid	Alkaloids	Pyridine alkaloids	138.05	77.04	137.048	[M+H]+	1	-
431	6,7-Dioxo-pimara-8,15-dien	Terpenoids	Ditepenoids	301.22	149.1	300.209	[M+H]+	1	-
432	LysoPE 18:2	Lipids	LPE	478.29	337.27	477.286	[M+H]+	2	-
433	N-methylphenylalanine	Amino acids and derivatives	Amino acids and derivatives	180.1	120.08	179.095	[M+H]+	2	-
434	11-o-Galloylbergenin*	Lignans and Coumarins	Coumarins	481.09	153.01	480.09	[M+H]+	3	C17520
435	2-Aminohexadecane-1,15-diol	Lipids	Sphingolipids	274.27	88.08	273.267	[M+H]+	1	-
436	N-Formylmethionine	Amino acids and derivatives	Amino acids and derivatives	178.05	161.03	177.046	[M+H]+	3	C03145
437	GrossamideK	Alkaloids	Phenolamine	492.2	325.11	491.194	[M+H]+	3	-
438	12S-HHT	Lipids	Free fatty acids	303.19	159.12	280.204	[M+Na]+	3	C20388
439	Ferulic acid methyl ester	Phenolic acids	Phenolic acids	209.08	177.05	208.074	[M+H]+	3	-
440	C16 phytosphingosine	Lipids	Sphingolipids	290.27	242.25	289.262	[M+H]+	1	-
441	14,15-Bisnor-3,11-Kolavadien-13-one	Terpenoids	Ditepenoids	261.22	93.07	260.214	[M+H]+	1	-
442	Tricin-4'-O-[β-guaiacyl-(9''-O-acetyl)glycerol]ether	Flavonoids	Flavones	569.16	331.08	568.158	[M+H]+	1	-
443	2-Aminooctadecane-1,5,7,17-tetraol	Lipids	Sphingolipids	334.3	88.08	333.288	[M+H]+	3	-
444	LysoPC 18:3(2n isomer)	Lipids	LPC	518.32	184.07	517.317	[M+H]+	1	-
445	LysoPC 18:3	Lipids	LPC	518.32	184.07	517.317	[M+H]+	1	-
446	2-Amino-4-methylvaleric acid	Others	Others	132.1	86.1	131.095	[M+H]+	3	-
447	Cupresin B	Terpenoids	Ditepenoids	277.22	93.07	276.209	[M+H]+	1	-
448	N-Cyclohexyl-1,3-benzothiazol-2-amine	Alkaloids	Alkaloids	233.11	151.03	232.103	[M+H]+	3	-
449	Phomolactone B	Lignans and Coumarins	Coumarins	223.09	149.02	222.089	[M+H]+	1	-
450	Val-Trp	Amino acids and derivatives	Amino acids and derivatives	304.17	188.07	303.158	[M+H]+	3	-
451	Dehydronerolisovalerate	Others	Others	237.18	135.12	236.178	[M+H]+	1	-
452	N-Methylhistamine	Alkaloids	Alkaloids	126.1	68.05	125.095	[M+H]+	3	C05127
453	LysoPC 17:2*	Lipids	LPC	506.32	184.07	505.317	[M+H]+	1	-
454	2',4'-Dimethylacetophenone	Others	Ketone compounds	149.1	65.04	148.089	[M+H]+	3	-
455	Cis-Zeatin-7-N-glucoside*	Alkaloids	Alkaloids	382.17	220.12	381.165	[M+H]+	1	C16443
456	D-Pantothenic Acid 4'-O-Beta-Glucoside	Others	Vitamin	382.17	220.12	381.163	[M+H]+	1	-
457	Octandrenolone	Phenolic acids	Phenolic acids	301.14	149.02	300.136	[M+H]+	3	-
458	Z-6-Hydroxy-7-methoxydihydroligustilide	Others	Lactones	237.11	149.06	236.105	[M+H]+	3	-
459	N-Isobutyl-4,5-epoxy-2E-decaenamide	Alkaloids	Alkaloids	240.2	57.1	239.189	[M+H]+	2	-
460	2'-O-Methylguanosine	Nucleotides and derivatives	Nucleotides and derivatives	298.11	152.06	297.107	[M+H]+	2	-
461	2'-O-Methyladenosine	Nucleotides and derivatives	Nucleotides and derivatives	282.12	136.06	281.112	[M+H]+	3	-
462	Phytosphingosine	Lipids	Sphingolipids	318.3	60.04	317.293	[M+H]+	2	C12144
463	3,4-dihydroxyallylbenzene	Others	Others	191.11	91.05	190.099	[M+H]+	3	-
464	2-Amino-1,3-eicosanediol	Lipids	Sphingolipids	330.34	312.33	329.329	[M+H]+	1	-
465	2-Aminotetradecane-1,4-diol	Lipids	Sphingolipids	246.24	88.08	245.236	[M+H]+	1	-
466	Hexadecylsphingosine	Lipids	Sphingolipids	274.27	256.27	273.267	[M+H]+	1	-
467	Lauryldiethanolamine	Others	Others	274.28	88.08	273.267	[M+H]+	1	-
468	(1R,2R,3aS,5S,6aS,8S,8aR,9S,11aR,11bR,12R,12aR,14R,15S)-15-((S)-1-acetoxy-2-methoxy-2-oxoethyl)-9-(furan-3-yl)-2,5,8a,14-tetramethyl-10-oxodecahydro-1H,7H-3a,6a,2-(epiethane[1,1,2]triyl)-5,11b-epoxycyclopenta[d]indeno[4,5-g][1,3]dioxocine-1,8,12-triyl triacetate	Terpenoids	Triterpene	729.28	339.12	728.268	[M+H]+	3	-
469	N5-(1-((Carboxymethyl)amino)-3-((3-(4-hydroxy-3,5-dimethoxyphenyl)allyl)thio)-1-oxopropan-2-yl)glutamine	Alkaloids	Alkaloids	500.17	161.06	499.163	[M+H]+	3	-
470	Imbricatusol B	Terpenoids	Ditepenoids	319.23	175.11	318.219	[M+H]+	3	-
471	Triethyl citrate	Organic acids	Organic acids	277.13	115.04	276.121	[M+H]+	1	-
472	Monolinolenin*	Lipids	Glycerol ester	353.27	261.22	352.261	[M+H]+	1	-
473	5-Aminocycloheptane-1,2,3-triol	Alkaloids	Alkaloids	162.11	79.1	161.105	[M+H]+	3	-
474	Isovanillin	Others	Aldehyde compounds	153.05	65.04	152.047	[M+H]+	3	-
475	LysoPC 18:0	Lipids	LPC	524.37	184.07	523.364	[M+H]+	1	-
476	4-(2-aminoethenyl)phenol*	Alkaloids	Alkaloids	136.07	91.05	135.068	[M+H]+	2	-
477	N-Methyl-L-proline*	Amino acids and derivatives	Amino acids and derivatives	130.09	84.08	129.079	[M+H]+	1	C22223
478	Pharbinilic Acid	Organic acids	Organic acids	369.13	177.05	368.126	[M+H]+	3	-
479	(2E,4E,6E)-dodeca-2,4,6-trienoic acid	Lipids	Free fatty acids	195.14	81.07	194.131	[M+H]+	1	-
480	Fragransin B3	Lignans and Coumarins	Lignans	405.19	251.12	404.183	[M+H]+	3	-
481	N-Methyl-Trans-4-Hydroxy-L-Proline	Amino acids and derivatives	Amino acids and derivatives	146.08	82.07	145.074	[M+H]+	3	-
482	Methyl 3-aminopropanoate	Amino acids and derivatives	Amino acids and derivatives	104.07	59.01	103.063	[M+H]+	2	-
483	γ-Glu-Ile*	Amino acids and derivatives	Amino acids and derivatives	261.14	86.1	260.137	[M+H]+	1	-
484	2-Aminohexadecane-1,4-diol	Lipids	Sphingolipids	274.27	88.08	273.267	[M+H]+	1	-
485	Harman-3-carboxylic acid	Alkaloids	Plumerane	227.08	167.06	226.074	[M+H]+	3	-
486	L-Seryl-L-Isoleucine	Amino acids and derivatives	Amino acids and derivatives	219.13	60.04	218.127	[M+H]+	3	-
487	Quinoline	Others	Others	130.06	103.05	129.058	[M+H]+	3	C06413
488	8-Hydroxyquinoline	Alkaloids	Quinoline alkaloids	146.06	91.05	145.053	[M+H]+	1	C19434
489	Cyclocreatine	Nucleotides and derivatives	Nucleotides and derivatives	144.08	117.07	143.069	[M+H]+	3	-
490	beta-Ionone	Terpenoids	Monoterpenoids	193.16	109.07	192.151	[M+H]+	3	C12287
491	cis-Dehydroosthol	Lignans and Coumarins	Coumarins	243.1	131.05	242.094	[M+H]+	3	-
492	γ-Glu-Met	Amino acids and derivatives	Amino acids and derivatives	279.1	133.03	278.094	[M+H]+	3	-
493	O-beta-D-Glucosylzeatin	Alkaloids	Alkaloids	382.17	220.12	381.165	[M+H]+	1	C03423
494	Tyr-Leu	Amino acids and derivatives	Amino acids and derivatives	295.16	136.08	294.158	[M+H]+	3	-
495	Paullinic acid	Lipids	Free fatty acids	311.29	161.09	310.287	[M+H]+	3	-
496	Avobenzone	Others	Others	311.16	161.1	310.157	[M+H]+	1	-
497	cyclo-(Gly-Phe)	Amino acids and derivatives	Amino acids and derivatives	205.1	146.06	204.09	[M+H]+	1	-
498	4-(1,2,4a,5-tetramethyl-2,3,4,7,8,8a-hexahydronaphthalen-1-yl)butan-2-one	Terpenoids	Sesquiterpenoids	263.24	95.09	262.23	[M+H]+	1	-
499	Glutamyl-glutamic acid	Amino acids and derivatives	Amino acids and derivatives	277.1	148.06	276.096	[M+H]+	3	C01425
500	epieudesmin	Lignans and Coumarins	Lignans	387.18	137.06	386.173	[M+H]+	3	-
501	7-Oxo-3-hydroxyabietic acid	Terpenoids	Ditepenoids	333.21	147.08	332.199	[M+H]+	1	-
502	1-O-Hexadecyl-sn-glycero-3-phosphocholine	Lipids	LPC	482.36	104.11	481.353	[M+H]+	1	-
503	2-aminohexadec-4-ene-1,3-diol	Lipids	Sphingolipids	272.26	254.25	271.251	[M+H]+	1	-
504	6,7,8-Tetrahydroxy-5-methoxyflavone*	Flavonoids	Flavones	301.07	286.05	300.063	[M+H]+	1	-
505	Cycloseychellene	Terpenoids	Sesquiterpenoids	205.19	121.1	204.188	[M+H]+	2	-
506	2-Piperidone	Alkaloids	Piperidine alkaloids	100.08	56.05	99.0684	[M+H]+	2	-
507	1-hydroxy-7-(4-hydroxy-3-methoxyphenyl)-1-(4-hydroxyphenyl)heptane-3,5-dione	Others	Others	359.15	137.06	358.142	[M+H]+	2	-
508	Gossypetin 3,7,8,3',4'-pentamethyl ether*	Flavonoids	Flavonols	389.12	359.08	388.116	[M+H]+	1	-
509	Glycerol 9,11,13-octadecatrienoyl ester*	Lipids	Glycerol ester	353.27	261.22	352.261	[M+H]+	1	-
510	N-p-hydroxybenxoylputrescine	Alkaloids	Phenolamine	209.13	121.03	208.121	[M+H]+	2	-
511	Linoleamide	Lipids	Free fatty acids	280.26	245.23	279.256	[M+H]+	3	-
512	Nicotinamide	Others	Vitamin	123.06	80.05	122.048	[M+H]+	1	C00153
513	5,7,8,3',4',5'-hexamethoxyflavone	Flavonoids	Flavones	403.14	373.09	402.132	[M+H]+	1	-
514	7-Oxo-pimara-8,15-dien-2,6,19-triol	Terpenoids	Ditepenoids	335.22	147.08	334.214	[M+H]+	1	-
515	2-imino-3-(1H-indol-3-yl)propanoic acid	Amino acids and derivatives	Amino acids and derivatives	203.08	130.06	202.074	[M+H]+	1	-
516	4-Isopropylcinnamic acid	Phenolic acids	Phenolic acids	191.11	91.05	190.099	[M+H]+	1	-
517	Platencin SL5*	Terpenoids	Ditepenoids	317.21	147.08	316.204	[M+H]+	1	-
518	Cys-Met-Asp	Amino acids and derivatives	Amino acids and derivatives	368.1	206.04	367.087	[M+H]+	3	-
519	Xanthurenate-8-O-beta-D-glucoside*	Alkaloids	Alkaloids	368.1	206.04	367.09	[M+H]+	1	-
520	Grossamide*	Alkaloids	Phenolamine	625.26	325.11	624.247	[M+H]+	2	-
521	Hydroxyanthraquinone	Quinones	Anthraquinone	225.05	105.03	224.047	[M+H]+	3	C02980
522	Ile-Cys-Tyr	Amino acids and derivatives	Amino acids and derivatives	420.15	182.08	397.167	[M+Na]+	3	-
523	L-Histidine	Amino acids and derivatives	Amino acids and derivatives	156.08	110.07	155.07	[M+H]+	3	C00135
524	N-Acetyl-L-tyrosine	Amino acids and derivatives	Amino acids and derivatives	224.09	136.08	223.084	[M+H]+	3	-
525	Methionine	Amino acids and derivatives	Amino acids and derivatives	150.06	61.01	149.051	[M+H]+	3	C01733
526	His-Asp-Glu	Amino acids and derivatives	Amino acids and derivatives	400.15	136.06	399.139	[M+H]+	3	-
527	S-Adenosyl-L-methionine	Amino acids and derivatives	Amino acids and derivatives	399.15	250.09	398.137	[M+H]+	1	C00019
528	4-(1,2,4a-trimethyl-5-methylidene-1,2,3,4,4a,5,8,8a-octahydronaphthalen-1-yl)butan-2-one	Terpenoids	Sesquiterpenoids	261.22	147.12	260.214	[M+H]+	1	-
529	L-Adrenaline	Alkaloids	Alkaloids	184.1	124.07	183.089	[M+H]+	1	C00788
530	N-p-Coumaroylhydroxyputrescine	Alkaloids	Phenolamine	251.14	147.04	250.132	[M+H]+	2	-
531	2-Phenylpropylamine*	Alkaloids	Alkaloids	136.11	91.05	135.105	[M+H]+	1	-
532	LysoPC 20:2(2n isomer)	Lipids	LPC	548.37	184.07	547.364	[M+H]+	3	-
533	Pyridine-4-formyl-O-β-D-glucopyranoside*	Alkaloids	Pyridine alkaloids	286.092	124.039	285.085	[M+H]+	1	-
534	N-Glucosylpicolinate*	Alkaloids	Pyridine alkaloids	286.09	124.04	286.093	[M]+	1	-
535	AICA ribonucleotide	Nucleotides and derivatives	Nucleotides and derivatives	339.07	153.02	338.063	[M+H]+	3	C04677
536	1-Octadecanoyl-sn-glycero-3-phosphoethanolamine	Lipids	LPE	482.32	341.31	481.317	[M+H]+	3	C21484
537	gnetupendin A	Others	Stilbene	365.14	243.1	364.131	[M+H]+	3	-
538	2'-Deoxyinosine 5'-phosphate	Nucleotides and derivatives	Nucleotides and derivatives	333.06	137.05	332.052	[M+H]+	3	C06196
539	N7-Methylguanosine	Nucleotides and derivatives	Nucleotides and derivatives	298.11	166.07	297.107	[M+H]+	2	C20674
540	(3r,4r)-3-(2h-1,3-benzodioxol-5-ylmethyl)-4-[(4-hydroxy-3-methoxyphenyl)methyl]oxolan-2-one*	Lignans and Coumarins	Lignans	357.13	307.1	356.126	[M+H]+	1	-
541	Horsfieldin*	Lignans and Coumarins	Lignans	357.13	307.09	356.126	[M+H]+	1	-
542	2-aminodocoSane-1,6,19,20,21-pentaol	Lipids	Sphingolipids	406.35	300.29	405.345	[M+H]+	1	-
543	LysoPE 16:0	Lipids	LPE	454.29	313.27	453.286	[M+H]+	1	-
544	p-Methoxycinnamaldehyde	Others	Aldehyde compounds	163.08	91.05	162.068	[M+H]+	3	C10475
545	Lys-Tyr	Amino acids and derivatives	Amino acids and derivatives	310.18	84.08	309.169	[M+H]+	3	-
546	1-[3-(4-methyl-6-oxocyclohex-1-en-1-yl)propyl]pyrrolidin-2-one	Others	Ketone compounds	236.16	58.02	235.157	[M+H]+	3	-
547	LysoPE 17:1*	Lipids	LPE	466.29	325.27	465.286	[M+H]+	1	-
548	Tribulusamide A*	Alkaloids	Alkaloids	625.25	325.11	624.247	[M+H]+	2	-
549	7-Oxopimaric acid*	Terpenoids	Ditepenoids	317.21	147.08	316.204	[M+H]+	1	-
550	ethyl-L-arginine	Amino acids and derivatives	Amino acids and derivatives	203.15	70.07	202.143	[M+H]+	3	-
551	7-Hydroxy-tryptophan*	Amino acids and derivatives	Amino acids and derivatives	221.09	130.06	220.085	[M+H]+	1	-
552	Phenylethyl Primeveroside	Others	Alcohol compounds	434.2	163.06	416.168	[M+NH4]+	1	-
553	Ile-His	Amino acids and derivatives	Amino acids and derivatives	269.16	156.08	268.154	[M+H]+	3	-
554	2-AminoicoSane-1,6,18,19,20-pentaol	Lipids	Sphingolipids	378.32	286.28	377.314	[M+H]+	3	-
555	Epijasminoside A*	Terpenoids	Monoterpenoids	331.17	169.12	330.168	[M+H]+	2	-
556	H-Leu-Trp-OH	Amino acids and derivatives	Amino acids and derivatives	318.18	205.1	317.174	[M+H]+	2	-
557	Maltol-glucoside	Others	Others	289.09	127.04	288.084	[M+H]+	3	-
558	N-(1-Deoxy-1-fructosyl)Tyrosine	Amino acids and derivatives	Amino acids and derivatives	344.13	182.08	343.126	[M+H]+	3	-
559	Murrayacarpin A glucoside	Lignans and Coumarins	Coumarins	369.12	177.05	368.11	[M+H]+	3	-
560	2-aminodocoSane-1,5,7,21-tetraol	Lipids	Sphingolipids	390.36	328.32	389.351	[M+H]+	1	-
561	Lys-Asp	Amino acids and derivatives	Amino acids and derivatives	262.14	84.08	261.132	[M+H]+	3	-
562	N-Acetyl-D-galactosamine	Others	Saccharides	222.1	84.05	221.09	[M+H]+	3	C01132
563	L-Prolyl-L-Phenylalanine	Amino acids and derivatives	Amino acids and derivatives	263.14	70.06	262.132	[M+H]+	2	-
564	2-Aminooctadecane-1,16,18,18-tetraol	Lipids	Sphingolipids	334.3	242.25	333.288	[M+H]+	1	-
565	3-Indoleacrylate*	Alkaloids	Plumerane	188.071	118.065	187.063	[M+H]+	1	C21283
566	Pyran[3,4-b]indole-2-ketone	Alkaloids	Plumerane	188.07	118.07	187.063	[M+H]+	1	-
567	naphthisoxazol A*	Alkaloids	Alkaloids	188.07	118.06	187.063	[M+H]+	1	-
568	LysoPC 18:0(2n isomer)	Lipids	LPC	524.37	184.07	523.364	[M+H]+	1	-
569	N-(5-aminopentyl)benzamide	Alkaloids	Phenolamine	207.15	105.03	206.142	[M+H]+	2	-
570	L-Valyl-L-Phenylalanine	Amino acids and derivatives	Amino acids and derivatives	265.15	72.08	264.147	[M+H]+	2	-
571	9-Arabinosyladenine*	Nucleotides and derivatives	Nucleotides and derivatives	268.11	136.07	267.097	[M+H]+	1	-
572	9-Alpha-Ribofuranosyladenine*	Nucleotides and derivatives	Nucleotides and derivatives	268.1	136.06	267.097	[M+H]+	1	-
573	N-(3-hydroxy-4-methoxyphenethyl)-4-hydroxybutanamide	Alkaloids	Alkaloids	268.15	136.06	267.147	[M+H]+	2	-
574	Monoisobutyl phthalate	Others	Others	223.1	149.02	222.089	[M+H]+	1	-
575	3'-Glucosyl-6,7-dihydroxy-N-methyl-benzyltetrahydroisoquinoline	Alkaloids	Isoquinoline alkaloids	448.2	286.15	447.189	[M+H]+	2	-
576	7(14),9-Chamigradien-2-one*	Terpenoids	Sesquiterpenoids	219.17	119.08	218.167	[M+H]+	1	-
577	Abieta-8,11,13-triene-3β,6β,12-triol	Terpenoids	Ditepenoids	319.23	149.1	318.219	[M+H]+	3	-
578	3,5-Dimethyl-2,3-dihydrobenzofuran	Others	Others	149.1	121.06	148.088	[M+H]+	2	-
579	2-prenyl-3,4'-dihydroxy-5-methoxystilbene	Others	Stilbene	311.16	135.04	310.157	[M+H]+	1	-
580	Ser-Ile-Asp	Amino acids and derivatives	Amino acids and derivatives	334.16	173.13	333.154	[M+H]+	3	-
581	2,3-Dihydroxy-6,18-epoxypimara-8,15-dien-7,18-dione	Terpenoids	Ditepenoids	347.18	147.08	346.178	[M+H]+	1	-
582	4-Guanidinobutanoate	Organic acids	Organic acids	146.09	87.04	145.085	[M+H]+	2	C01035
583	2-propyl-1,3,2-dioxazolidine*	Alkaloids	Alkaloids	118.09	58.07	117.079	[M+H]+	1	-
584	Betaine*	Alkaloids	Alkaloids	118.088	58.0709	117.079	[M+H]+	1	C00719
585	7-Oxo-pimara-5,8,11,15-Tetraen-19-ol*	Terpenoids	Ditepenoids	299.2	147.08	298.193	[M+H]+	1	-
586	2-Amino-2-methylpropanoate	Organic acids	Organic acids	104.07	58.07	103.063	[M+H]+	2	C03665
587	Ethyl 3-(N-butylacetamido)propionate	Alkaloids	Alkaloids	216.16	86.1	215.152	[M+H]+	3	C18830
588	12(S)-HpEPE	Lipids	Free fatty acids	335.21	317.2	334.214	[M+H]+	3	-
589	16-Hydroxy-8(14)-Pimarene-3,15-dione	Terpenoids	Ditepenoids	319.22	283.21	318.219	[M+H]+	1	-
590	L-Glutamine	Amino acids and derivatives	Amino acids and derivatives	147.08	84.04	146.069	[M+H]+	1	C00064
591	L-Lysine	Amino acids and derivatives	Amino acids and derivatives	147.11	84.08	146.106	[M+H]+	3	C00047
592	Vicine	Alkaloids	Alkaloids	305.11	143.06	304.102	[M+H]+	3	C08437
593	Aplidiasphingosine	Others	Others	370.33	106.09	369.324	[M+H]+	1	-
594	Tangeretin*	Flavonoids	Flavones	373.13	343.09	372.121	[M+H]+	1	C10190
595	3',4',5',5,7-Pentamethoxyflavone*	Flavonoids	Flavones	373.13	343.08	372.121	[M+H]+	1	-
596	Pyridoxal	Others	Vitamin	168.06	150.05	167.058	[M+H]+	3	C00250
597	6-O-methylguanine	Nucleotides and derivatives	Nucleotides and derivatives	166.07	124.05	165.065	[M+H]+	3	-
598	Caffeic aldehyde	Others	Aldehyde compounds	165.05	95.05	164.047	[M+H]+	3	C10945
599	L-Formylkynurenine	Amino acids and derivatives	Amino acids and derivatives	237.09	192.07	236.08	[M+H]+	3	C02700
600	2-Oxo-2H-indole-3-acetic acid*	Alkaloids	Alkaloids	190.05	144.04	189.043	[M+H]+	1	-
601	Lys-Val-Asn	Amino acids and derivatives	Amino acids and derivatives	360.23	188.07	359.217	[M+H]+	3	-
602	Tyramine	Alkaloids	Alkaloids	138.09	103.05	137.084	[M+H]+	1	C00483
603	2-methyl-1-nitronaphthalene	Others	Others	188.07	118.07	187.063	[M+H]+	1	-
604	3-amino-2-naphthoic acid*	Alkaloids	Alkaloids	188.07	118.06	187.063	[M+H]+	1	-
605	N-[(2S)-2-hydroxy-2-phenylethyl]benzenecarboximidic acid	Others	Others	242.12	121.06	241.11	[M+H]+	1	-
606	LysoPC 20:3	Lipids	LPC	546.36	184.07	545.348	[M+H]+	2	-
607	3,8-dimethyl-5-(prop-1-en-2-yl)-1,2,4a,7,8,8a-hexahydronaphthalen-2-yl acetate	Terpenoids	Sesquiterpenoids	261.18	145.1	260.178	[M+H]+	2	-
608	Succinic anhydride	Organic acids	Organic acids	101.02	55.02	100.016	[M+H]+	3	C19524
609	1,7-bis(4-hydroxy-3-methoxyphenyl)hept-6-ene-3-one	Others	Ketone compounds	357.17	137.06	356.162	[M+H]+	3	-
610	2-Hydroxy-6,18-epoxypimara-15-en-18-one	Terpenoids	Ditepenoids	319.23	147.08	318.219	[M+H]+	1	-
611	Fleuryinol A	Terpenoids	Ditepenoids	335.22	191.14	334.214	[M+H]+	3	-
612	3-(4-hydroxyphenyl)-n-[2-(4-hydroxyphenyl)ethyl]prop-2-enimidic acid	Alkaloids	Isoquinoline alkaloids	284.13	121.07	283.121	[M+H]+	3	-
613	3-(3-hydroxyphenyl)-N-((E)-2-(5-methoxycyclopenta-1,3-dien-1-yl)vinyl)acrylamide*	Alkaloids	Alkaloids	284.12	147.04	283.121	[M+H]+	1	-
614	cis-N-p-coumaroyltyramine	Alkaloids	Phenolamine	284.13	147.05	283.121	[M+H]+	1	-
615	LysoPC 16:0	Lipids	LPC	496.34	184.07	495.332	[M+H]+	1	-
616	Sugiol	Terpenoids	Ditepenoids	301.22	259.17	300.209	[M+H]+	3	C21822
617	LysoPE 16:0(2n isomer)	Lipids	LPE	454.29	313.27	453.286	[M+H]+	3	-
618	5-Demethylnobiletin; 5-Hydroxy-6,7,8,3',4'-Pentamethoxyflavone*	Flavonoids	Flavones	389.12	359.08	388.116	[M+H]+	1	-
619	Obtusifolin	Quinones	Anthraquinone	285.08	257.08	284.068	[M+H]+	3	C17039
620	14-Amino-15-hydroxy-11-methylpentadecanoic acid	Lipids	Sphingolipids	288.25	88.08	287.246	[M+H]+	3	-
621	3-Ethyl-7-hydroxyphthalide	Others	Others	179.07	119.05	178.063	[M+H]+	1	-
622	1-Aminocyclopentanecarboxylate	Amino acids and derivatives	Amino acids and derivatives	130.09	84.08	129.079	[M+H]+	1	C03969
623	2-Methylpyrrolidine-2-carboxylic acid	Alkaloids	Alkaloids	130.09	84.09	129.079	[M+H]+	1	-
624	Isocytosine	Nucleotides and derivatives	Nucleotides and derivatives	112.05	70.03	111.043	[M+H]+	3	-
625	Ile-Asn	Amino acids and derivatives	Amino acids and derivatives	246.15	86.1	245.138	[M+H]+	3	-
626	Macranthoin G	Lignans and Coumarins	Lignans	531.15	177.05	530.142	[M+H]+	3	-
627	LysoPC 18:2	Lipids	LPC	520.34	184.07	519.332	[M+H]+	1	-
628	L-Glutamate	Amino acids and derivatives	Amino acids and derivatives	148.06	84.04	147.053	[M+H]+	1	C00025
629	Anthraquinone	Quinones	Anthraquinone	209.06	152.06	208.052	[M+H]+	1	C16207
630	2-AminoicoSane-1,5,19-triol	Lipids	Sphingolipids	346.33	88.08	345.324	[M+H]+	1	-
631	γ-Glu-Val	Amino acids and derivatives	Amino acids and derivatives	247.13	184.1	246.122	[M+H]+	1	-
632	5-hydroxy-1,7-bis(4-hydroxy-3-methoxyphenyl)-1-hepten-3-one	Others	Ketone compounds	373.17	177.06	372.157	[M+H]+	3	-
633	Tectochrysin	Flavonoids	Flavones	269.08	226.07	268.074	[M+H]+	3	C11621
634	LysoPC 18:2(2n isomer)	Lipids	LPC	520.34	184.07	519.332	[M+H]+	1	-
635	Met-Ser-Lys	Amino acids and derivatives	Amino acids and derivatives	365.18	218.13	364.178	[M+H]+	3	-
636	(1R,4R,5S,9S,13R)-5,9-Dimethyl-14-Methylidenetetracyclo[11.2.1.01,10.04,9]Hexadec-10-Ene-5-Carboxylic Acid*	Terpenoids	Ditepenoids	301.21	255.21	300.209	[M+H]+	1	-
637	5-Methylcoumarin-4-cellobioside	Lignans and Coumarins	Coumarins	501.16	177.06	500.153	[M+H]+	1	-
638	Hydroxystyrene*	Others	Others	121.07	77.04	120.058	[M+H]+	1	-
639	Succinyladenosine	Nucleotides and derivatives	Nucleotides and derivatives	384.12	252.07	383.108	[M+H]+	1	-
640	7-hydroxy-1-(4-hydroxy-3-methoxyphenyl)-7-(4-hydroxyphenyl)hept-1-ene-3,5-dione	Others	Ketone compounds	357.13	177.05	356.126	[M+H]+	3	-
641	O-beta-D-Gentiobiosyl-D-(-)-mandelamide	Alkaloids	Alkaloids	476.18	152.07	475.169	[M+H]+	2	-
642	3-(4-Hydroxy-3-methoxyphenyl)propanal	Phenolic acids	Phenolic acids	181.09	137.06	180.079	[M+H]+	2	-
643	Synephrine	Alkaloids	Alkaloids	168.1	150.09	167.095	[M+H]+	3	C04548
644	NAD+	Nucleotides and derivatives	Nucleotides and derivatives	664.12	136.06	663.109	[M+H]+	3	C00003
645	6-C-Glucopyranosylpilloin*	Flavonoids	Flavones	477.14	327.09	476.132	[M+H]+	1	-
646	Swertisin 8-methyl ether*	Flavonoids	Flavones	477.14	327.08	476.132	[M+H]+	1	-
647	Isoorientin 7,3'-dimethyl ether*	Flavonoids	Flavones	477.14	327.09	476.132	[M+H]+	1	-
648	Hypoxanthine	Nucleotides and derivatives	Nucleotides and derivatives	137.05	119.04	136.038	[M+H]+	3	C00262
649	Lycoposerramine E	Others	Ketone compounds	277.18	137.06	276.173	[M+H]+	3	-
650	3-Hydroxy-L-phenylalanine*	Amino acids and derivatives	Amino acids and derivatives	182.08	136.08	181.074	[M+H]+	1	C20807
651	Thymine	Nucleotides and derivatives	Nucleotides and derivatives	127.05	110.02	126.043	[M+H]+	3	C00178
652	2-[(4-hydroxyphenethyl)amino]ethane-1,1,2-triol O-Glucoside	Alkaloids	Alkaloids	376.16	121.06	375.153	[M+H]+	1	-
653	5-O-β-D-Glucopyranosyl-3-hydrobenzo(b)fu-ran-2-one	Others	Lactones	313.09	151.04	312.084	[M+H]+	3	-
654	4-Pyridoxate	Others	Vitamin	184.06	148.04	183.053	[M+H]+	3	C00847
655	Adenosine*	Nucleotides and derivatives	Nucleotides and derivatives	268.1	136.06	267.097	[M+H]+	1	C00212
656	1-(1H-indol-5-yl)ethanamine*	Alkaloids	Alkaloids	161.11	144.08	160.1	[M+H]+	2	-
657	Cytidine	Nucleotides and derivatives	Nucleotides and derivatives	244.09	112.05	243.085	[M+H]+	3	C00475
658	h-gamma-Glu-leu-oh	Amino acids and derivatives	Amino acids and derivatives	261.15	132.1	260.137	[M+H]+	2	-
659	Arginine methyl ester*	Amino acids and derivatives	Amino acids and derivatives	189.14	70.07	188.127	[M+H]+	3	-
660	L-Serine	Amino acids and derivatives	Amino acids and derivatives	106.05	70.03	105.043	[M+H]+	3	C00065
661	Leu-Asp	Amino acids and derivatives	Amino acids and derivatives	247.13	86.1	246.122	[M+H]+	3	-
662	L-Citrulline	Amino acids and derivatives	Amino acids and derivatives	176.1	113.07	175.096	[M+H]+	3	C00327
663	N-Glucosyl-p-coumaroylputrescine	Alkaloids	Phenolamine	397.2	147.04	396.19	[M+H]+	3	-
664	N-Feruloylputrescine N-glucoside	Alkaloids	Phenolamine	427.21	177.05	426.2	[M+H]+	3	-
665	2,3-Dihydrobenzofuran*	Others	Others	121.06	77.04	120.058	[M+H]+	1	-
666	N6-methyladenosine	Nucleotides and derivatives	Nucleotides and derivatives	282.12	150.08	281.112	[M+H]+	3	-
667	Cytarabine	Nucleotides and derivatives	Nucleotides and derivatives	244.09	112.05	243.085	[M+H]+	3	C02961
668	Ala-Pro-Ala	Amino acids and derivatives	Amino acids and derivatives	258.14	84.08	257.138	[M+H]+	3	-
669	(1S,12S,14R)-4-methyl-11-oxa-4-azatetracyclo[8.6.1.01,12.06,17]heptadeca-6(17),7,9,15-tetraen-14-ol	Alkaloids	Alkaloids	258.14	84.08	257.142	[M+H]+	3	-
670	N-(2-Hydroxy-4-methoxyphenyl)acetamide	Alkaloids	Alkaloids	182.08	91.05	181.074	[M+H]+	1	-
671	Octadecanamide	Alkaloids	Alkaloids	284.3	102.09	283.288	[M+H]+	1	C13846
672	Tetraphyllin A*	Alkaloids	Alkaloids	272.11	110.06	271.106	[M+H]+	1	-
673	5-Methylcytosine	Nucleotides and derivatives	Nucleotides and derivatives	126.07	109.04	125.059	[M+H]+	2	C02376
674	4-methoxybenzamide	Alkaloids	Alkaloids	152.07	107.05	151.063	[M+H]+	2	-
675	Guanine*	Nucleotides and derivatives	Nucleotides and derivatives	152.06	135.03	151.049	[M+H]+	1	C00242
676	Serotonin 5-O-glucoside	Alkaloids	Plumerane	339.15	160.07	338.147	[M+H]+	3	-
677	Vidarabine	Nucleotides and derivatives	Nucleotides and derivatives	268.11	136.06	267.097	[M+H]+	3	-
678	3-[(1R,4S,5R,6R,9R)-5-methyl-10-methylidene-11-oxo-4-prop-1-en-2-yl-5-tricyclo[7.2.1.01,6]dodecanyl]propanoic acid*	Terpenoids	Ditepenoids	317.21	147.08	316.204	[M+H]+	1	-
679	2-Hydroxy-6,18-epoxypimara-8,15-dien-18-one	Terpenoids	Ditepenoids	317.21	147.08	316.204	[M+H]+	1	-
680	1,2,3,4-Tetrahydro-3-carboxy-2-carboline*	Alkaloids	Alkaloids	217.1	144.08	216.09	[M+H]+	3	-
681	Lycoperodine-1*	Alkaloids	Alkaloids	217.1	144.08	216.09	[M+H]+	3	-
682	7-Oxo-2-hydroxy-Abieta-13-en-18-oic acid	Terpenoids	Ditepenoids	335.22	149.1	334.214	[M+H]+	1	-
683	6-Methoxy-2-(2-phenylethyl)chromone	Others	Chromone	281.12	91.05	280.11	[M+H]+	2	-
684	Methyl comenate	Others	Others	171.03	143.03	170.022	[M+H]+	3	-
685	(3-hydroxybutyl)-L-leucine	Amino acids and derivatives	Amino acids and derivatives	204.16	140.14	203.152	[M+H]+	3	-
686	Buchananine*	Alkaloids	Alkaloids	286.09	124.04	285.085	[M+H]+	1	-
687	Selina-3,7(11)-dien-8-one*	Terpenoids	Monoterpenoids	219.17	149.1	218.167	[M+H]+	1	-
688	His-Cys-Asp*	Amino acids and derivatives	Amino acids and derivatives	374.11	198.08	373.106	[M+H]+	3	-
689	(S)-4-Aminovaleric acid	Alkaloids	Alkaloids	118.09	55.05	117.079	[M+H]+	1	-
690	rengyoxide-glucose-caffeoyl	Phenolic acids	Phenolic acids	483.18	163.04	482.176	[M+H]+	3	-
691	4-Hydroxy-L-tryptophan*	Amino acids and derivatives	Amino acids and derivatives	221.09	130.06	220.085	[M+H]+	1	C21777
692	Cys-Asp-His*	Amino acids and derivatives	Amino acids and derivatives	374.11	198.08	373.106	[M+H]+	3	-
693	Lys-Cys	Amino acids and derivatives	Amino acids and derivatives	272.11	110.06	249.115	[M+Na]+	3	-
694	3-pyridine-methanol-O-β-D-glucopyranosyl*	Alkaloids	Pyridine alkaloids	272.11	110.06	271.106	[M+H]+	1	-
695	7-methyl-Quinoline	Alkaloids	Quinoline alkaloids	144.08	117.07	143.073	[M+H]+	3	-
696	1-Hydroxy-18-Nor-Kaur-4	Terpenoids	Ditepenoids	287.2	119.08	286.193	[M+H]+	2	-
697	2-(Dimethylamino)guanosine*	Nucleotides and derivatives	Nucleotides and derivatives	312.13	180.09	311.123	[M+H]+	3	-
698	N,N'-diferuloylspermidine	Alkaloids	Phenolamine	498.26	234.12	497.253	[M+H]+	3	-
699	3-Methylcytidine	Alkaloids	Alkaloids	258.11	126.07	257.101	[M+H]+	3	-
700	Rabdoumbrosanin	Terpenoids	Ditepenoids	317.21	183.12	316.204	[M+H]+	1	-
701	o-Carboxy-5-hydroxytryptamine	Alkaloids	Alkaloids	221.09	130.06	220.085	[M+H]+	1	-
702	Tyr-pro	Amino acids and derivatives	Amino acids and derivatives	279.13	136.08	278.127	[M+H]+	1	-
703	2,5-Dimethoxybenzoquinone	Quinones	Quinones	169.05	65.04	168.042	[M+H]+	1	-
704	Ribosyladenosine	Nucleotides and derivatives	Nucleotides and derivatives	400.15	136.06	399.139	[M+H]+	3	-
705	Dicoumaroylputrescine	Alkaloids	Phenolamine	381.18	235.14	380.174	[M+H]+	3	-
706	(7z)-N-(4'-hydroxyphenethyl)-3-methoxy-4-hydroxycinnamamide*	Alkaloids	Phenolamine	314.14	177.06	313.131	[M+H]+	1	-
707	D-Glucosamine	Others	Saccharides	180.09	163.06	179.079	[M+H]+	3	C00329
708	L-Tyrosine*	Amino acids and derivatives	Amino acids and derivatives	182.08	136.08	181.074	[M+H]+	1	C00082
709	4-Methylazetidine-2-Carboxylic acid*	Alkaloids	Alkaloids	116.07	70.06	115.063	[M+H]+	3	-
710	3-hydroxy-1-methylpyrrolidin-2-one*	Alkaloids	Pyrrole alkaloids	116.07	70.06	115.063	[M+H]+	3	-
711	L-Proline	Amino acids and derivatives	Amino acids and derivatives	116.07	70.07	115.063	[M+H]+	1	C00148
712	2-(hydroxymethyl)pyridin-3-ol	Alkaloids	Alkaloids	126.06	108.05	125.048	[M+H]+	2	-
713	Benzamide	Alkaloids	Alkaloids	122.06	105.03	121.053	[M+H]+	3	C09815
714	L-Isoleucine*	Amino acids and derivatives	Amino acids and derivatives	132.102	86.0964	131.095	[M+H]+	1	C00407
715	6-Deoxy-6-sulfo-D-glucono-1,5-lactone	Others	Lactones	243.02	225.01	242.01	[M+H]+	1	C21064
716	Aspartyl-L-proline	Amino acids and derivatives	Amino acids and derivatives	231.11	115.02	230.09	[M+H]+	3	-
717	Indoline	Alkaloids	Plumerane	120.08	103.05	119.073	[M+H]+	2	-
718	1-aminobenzocyclobutene*	Alkaloids	Alkaloids	120.08	103.05	119.073	[M+H]+	1	-
719	Styrylamine	Alkaloids	Alkaloids	120.08	77.04	119.073	[M+H]+	1	-
720	N-Benzylmethylene isomethylamine*	Alkaloids	Alkaloids	120.081	103.055	119.073	[M+H]+	1	-
721	N-Feruloyltyramine*	Alkaloids	Phenolamine	314.14	177.05	313.131	[M+H]+	1	C02717
722	IMP	Nucleotides and derivatives	Nucleotides and derivatives	349.05	137.05	348.047	[M+H]+	3	C00130
723	Phenylethanolamine	Alkaloids	Alkaloids	138.09	120.08	137.084	[M+H]+	3	C02735
724	2-Oxoindole-3-acetate	Alkaloids	Plumerane	192.06	146.06	191.058	[M+H]+	3	C22202
725	Zarzissine	Alkaloids	Alkaloids	136.06	119.04	135.054	[M+H]+	1	-
726	Adenine	Nucleotides and derivatives	Nucleotides and derivatives	136.062	119.036	135.054	[M+H]+	3	C00147
727	6,7-dimethyl-4-(2,3,4,5-tetrahydroxypentyl)-1H-quinoxaline-2,3-dione	Others	Others	325.14	191.08	324.132	[M+H]+	3	-
728	Hexaethyleneglycol	Others	Alcohol compounds	283.17	89.06	282.168	[M+H]+	1	-
729	(S)-2-Phenyloxirane*	Others	Others	121.06	77.04	120.058	[M+H]+	1	C20782
730	2-AminodocoSane-1,5,21-triol	Lipids	Sphingolipids	374.36	312.33	373.356	[M+H]+	1	-
731	3-O-a-D-Glucosyl Isomaltol	Others	Others	289.09	127.04	288.085	[M+H]+	1	-
732	Triethylamine	Alkaloids	Alkaloids	102.13	58.07	101.12	[M+H]+	3	C14691
733	1-Pyrroline	Alkaloids	Pyrrole alkaloids	70.07	68.05	69.0578	[M+H]+	3	C15668
734	Leu-Arg	Amino acids and derivatives	Amino acids and derivatives	288.2	175.12	287.196	[M+H]+	3	-
735	N',N'',N'''-p-Coumaroyl-cinnamoyl-caffeoyl spermidine	Alkaloids	Phenolamine	584.28	325	583.268	[M+H]+	3	-
736	L-Phenylalanine	Amino acids and derivatives	Amino acids and derivatives	166.09	120.08	165.079	[M+H]+	1	C00079
737	L-Valyl-L-Leucine	Amino acids and derivatives	Amino acids and derivatives	231.17	72.08	230.163	[M+H]+	2	-
738	IPA imine	Amino acids and derivatives	Amino acids and derivatives	203.08	157.08	202.074	[M+H]+	1	C21124
739	Jolkinolide E	Terpenoids	Ditepenoids	301.22	119.08	300.209	[M+H]+	3	-
740	N-Glucosylnicotinate*	Alkaloids	Pyridine alkaloids	286.09	124.04	286.093	[M]+	1	C03003
741	Tryptamine*	Alkaloids	Plumerane	161.11	144.08	160.1	[M+H]+	2	C00398
742	AMP	Nucleotides and derivatives	Nucleotides and derivatives	348.07	136.06	347.063	[M+H]+	3	C00020
743	4,5,6-Trihydroxy-2-cyclohexen-1-ylideneacetonitrile	Alkaloids	Alkaloids	168.07	105.03	167.058	[M+H]+	2	-
744	Malonylgenistin	Flavonoids	Isoflavones	519.11	271.07	518.106	[M+H]+	3	C16192
745	3,6,9,12,15,18-Hexaoxaicosane-1,20-diol	Others	Alcohol compounds	327.2	89.06	326.194	[M+H]+	2	-
746	3-(2-amino-1-hydroxyethyl)-1H-indol-5-ol	Alkaloids	Alkaloids	193.1	148.04	192.09	[M+H]+	3	-
747	Cytosine	Nucleotides and derivatives	Nucleotides and derivatives	112.05	95.02	111.043	[M+H]+	3	C00380
748	Prolylproline	Amino acids and derivatives	Amino acids and derivatives	213.12	70.07	212.116	[M+H]+	3	-
749	4-amino-2-methylbutanoic acid*	Alkaloids	Alkaloids	118.09	58.07	117.079	[M+H]+	1	-
750	Indole-3-carboxaldehyde	Alkaloids	Plumerane	146.06	91.05	145.053	[M+H]+	3	C08493
751	8-Azaguanine	Nucleotides and derivatives	Nucleotides and derivatives	153.05	136.03	152.045	[M+H]+	2	-
752	L-Glycyl-L-isoleucine*	Amino acids and derivatives	Amino acids and derivatives	189.123	86.0964	188.116	[M+H]+	2	-
753	Glycyl-leucine*	Amino acids and derivatives	Amino acids and derivatives	189.12	86.1	188.116	[M+H]+	2	C02155
754	Vanillylamine	Alkaloids	Alkaloids	154.09	137.06	153.079	[M+H]+	3	C16666
755	5-guanidino-2-(2-hydroxyethyl)pentanoic acid	Others	Others	204.13	158.12	203.127	[M+H]+	3	-
756	S-Methyl GSH	Amino acids and derivatives	Amino acids and derivatives	322.11	130.05	321.099	[M+H]+	3	C11347
757	3-Hydroxy-1,2-dimethoxyxanthone-glucoside	Others	Xanthone	435.13	273.08	434.121	[M+H]+	3	-
758	2-Ethyl-2,6,6-trimethylpiperidin-4-one	Alkaloids	Piperidine alkaloids	170.15	152.14	169.147	[M+H]+	3	-
759	Fusaric acid	Organic acids	Organic acids	180.1	120.08	179.095	[M+H]+	3	C10146
760	(6-amino-3-oxohexan-2-yl)proline*	Amino acids and derivatives	Amino acids and derivatives	229.15	142.09	228.147	[M+H]+	1	-
761	Alloxanthine	Nucleotides and derivatives	Nucleotides and derivatives	153.04	110.03	152.033	[M+H]+	1	C07599
762	Arg-Gly	Amino acids and derivatives	Amino acids and derivatives	232.14	70.07	231.133	[M+H]+	3	-
763	Methyl 3-oxo-2-phenylpropanoate	Phenolic acids	Phenolic acids	179.07	91.05	178.063	[M+H]+	1	-
764	Scopine	Alkaloids	Tropan alkaloids	156.1	84.08	155.095	[M+H]+	3	-
765	Hydroxymenisdaurin D	Alkaloids	Alkaloids	332.13	152.07	331.127	[M+H]+	3	-
766	7-Methylguanine	Nucleotides and derivatives	Nucleotides and derivatives	166.07	149.05	165.065	[M+H]+	3	C02242
767	Pro-Asp	Amino acids and derivatives	Amino acids and derivatives	231.1	70.07	230.09	[M+H]+	3	-
768	Choline	Alkaloids	Alkaloids	104.11	60.08	104.107	[M]+	3	C00114
769	4-Aminobutanoate	Organic acids	Organic acids	104.07	69.03	103.063	[M+H]+	2	C00334
770	N-ethylcytisine	Alkaloids	Piperidine alkaloids	219.15	72.08	218.142	[M+H]+	3	-
771	4-hydroxy-2-oxo-1,2-dihydroquinoline-3-carboxylic acid*	Alkaloids	Quinoline alkaloids	206.045	160.039	205.037	[M+H]+	1	-
772	7-Hydroxy-1-oxo-1,2-dihydroisoquinoline-5-carboxylic acid*	Alkaloids	Alkaloids	206.04	160.04	205.038	[M+H]+	1	-
773	Isoguanine	Nucleotides and derivatives	Nucleotides and derivatives	152.06	135.03	151.049	[M+H]+	2	-
774	Nicotinate	Others	Vitamin	124.04	78.03	123.032	[M+H]+	2	C00253
775	O-Acetyl-L-homoserine	Amino acids and derivatives	Amino acids and derivatives	162.08	56.05	161.069	[M+H]+	2	C01077
776	2-(((3-(2-aminoethyl)indolin-5-yl)oxy)methyl)-6-((3,4-dihydroxybutan-2-yl)oxy)tetrahydro-2H-pyran-3,4,5-triol	Alkaloids	Alkaloids	429.23	160.08	428.216	[M+H]+	3	-
777	S-Methyl-L-cysteine	Amino acids and derivatives	Amino acids and derivatives	136.04	91.05	135.035	[M+H]+	2	C22040
778	Chrysoeriol 7-O-Neohesperidoside*	Flavonoids	Flavones	609.18	301.07	608.174	[M+H]+	1	-
779	N-Benzylformamide*	Alkaloids	Alkaloids	136.07	91.05	135.068	[M+H]+	2	C15561
780	2-Phenylacetamide*	Alkaloids	Alkaloids	136.08	91.05	135.068	[M+H]+	2	C02505
781	5-hydroxycyclohex-2-ene-1,4-dione	Others	Others	127.04	81.03	126.032	[M+H]+	2	-
782	Hexan-2-yl phosphate	Others	Alcohol compounds	183.08	98.98	182.07	[M+H]+	3	-
783	1-Methyladenine	Nucleotides and derivatives	Nucleotides and derivatives	150.08	133.05	149.07	[M+H]+	2	C02216
784	Pyridoxine	Others	Vitamin	170.08	134.06	169.074	[M+H]+	3	C00314
785	Acetophenone	Others	Others	121.06	103.05	120.058	[M+H]+	1	C07113
786	1-β-D-Ribofuranosyl-2-oxo-4-imidazoline-4-carbaldehyde	Alkaloids	Alkaloids	245.08	113.03	244.07	[M+H]+	2	-
787	Isogomphrenin I (Isobetanidin-6-O-glucoside)*	Alkaloids	Alkaloids	551.15	389.1	550.144	[M+H]+	3	-
788	5-Methylnicotinic acid	Alkaloids	Alkaloids	138.05	92.05	137.048	[M+H]+	1	-
789	Kojibiose	Others	Saccharides	343.12	85.03	342.116	[M+H]+	1	C19632
790	Nicotianamine	Alkaloids	Alkaloids	304.15	185.09	303.143	[M+H]+	3	C05324
791	Fusarester C	Others	Ketone compounds	265.18	167.07	264.173	[M+H]+	3	-
792	Deoxyadenosine*	Nucleotides and derivatives	Nucleotides and derivatives	252.11	136.06	251.102	[M+H]+	1	C00559
793	Phenethylamine	Alkaloids	Benzylphenylethylamine alkaloids	122.1	105.07	121.089	[M+H]+	3	C05332
794	3-(2-aminoethyl)-4,7-dihydro-1-indole-5,6-dione	Alkaloids	Alkaloids	191.08	174.06	190.074	[M+H]+	3	-
795	Α-hydroxyquinoline*	Alkaloids	Alkaloids	146.06	118.06	145.053	[M+H]+	1	-
796	5-Methoxyindoleacetate	Alkaloids	Plumerane	206.08	145.05	205.074	[M+H]+	3	C05660
797	Indole-4-Carboxaldehyde*	Alkaloids	Alkaloids	146.06	118.09	145.053	[M+H]+	1	-
798	[3,4,5-trihydroxy-6-(5-methyl-2-oxochromen-4-yl)oxyoxan-2-yl]methyl acetate	Lignans and Coumarins	Coumarins	381.12	145.03	380.111	[M+H]+	3	-
799	1-methylguanosine	Nucleotides and derivatives	Nucleotides and derivatives	298.11	149.04	297.107	[M+H]+	3	-
800	L-Glutamyl-L-Tyrosine	Amino acids and derivatives	Amino acids and derivatives	311.12	136.07	310.116	[M+H]+	2	-
801	3-(triazan-2-yl)propyl L-prolinate	Amino acids and derivatives	Amino acids and derivatives	203.15	116.07	202.143	[M+H]+	3	-
802	Betalamic acid	Alkaloids	Alkaloids	212.05	166.05	211.048	[M+H]+	3	-
803	5-Hydroxy-6-Methoxychromanon	Lignans and Coumarins	Coumarins	195.06	117.03	194.057	[M+H]+	2	-
804	Lys-Thr	Amino acids and derivatives	Amino acids and derivatives	248.16	84.08	247.153	[M+H]+	3	-
805	N6-(2-Hydroxyethyl)adenosine*	Nucleotides and derivatives	Nucleotides and derivatives	312.13	180.09	311.123	[M+H]+	3	-
806	L-Alanyl-L-leucine	Amino acids and derivatives	Amino acids and derivatives	203.14	86.1	202.132	[M+H]+	3	-
807	L-Alanyl-L-tryptophan	Amino acids and derivatives	Amino acids and derivatives	276.13	188.07	275.127	[M+H]+	3	-
808	Tetraethyleneglycol	Others	Alcohol compounds	195.12	89.06	194.115	[M+H]+	2	-
809	2-(4-Methoxybenzylidene)imino-2-deoxy-D-glucopyranose	Alkaloids	Alkaloids	298.13	136.06	297.121	[M+H]+	2	-
810	6-Hydroxy-2-oxo-1,2-dihydroquinoline-4-carboxylic acid*	Alkaloids	Quinoline alkaloids	206.04	160.04	205.038	[M+H]+	1	-
811	L-Tyrosine methyl ester	Amino acids and derivatives	Amino acids and derivatives	196.1	91.05	195.089	[M+H]+	3	C03404
812	4-Amino-6-hydroxypyrazolo[3,4-d]pyrimidine*	Nucleotides and derivatives	Nucleotides and derivatives	152.06	135.03	151.049	[M+H]+	1	-
813	Turanose	Others	Saccharides	365.11	203.05	342.116	[M+Na]+	2	C19636
814	CMP	Nucleotides and derivatives	Nucleotides and derivatives	324.06	112.05	323.052	[M+H]+	3	C00055
815	3-(((S)-1-carboxy-2-phenylethyl)amino)-2,5-dihydroxycyclopentane-1-carboxylic acid	Others	Others	310.13	120.08	309.121	[M+H]+	3	-
816	Glu-Ile-Glu	Amino acids and derivatives	Amino acids and derivatives	390.19	215.14	389.18	[M+H]+	2	-
817	Zeanoside B*	Alkaloids	Alkaloids	368.1	206.05	367.09	[M+H]+	1	-
818	L-Isoleucyl-L-Aspartate	Amino acids and derivatives	Amino acids and derivatives	247.13	86.09	246.122	[M+H]+	2	-
819	2-Phenylcycloprop-2-en-1-one	Others	Ketone compounds	131.05	103.05	130.042	[M+H]+	1	-
820	L-Histidinol	Alkaloids	Alkaloids	142.1	124.09	141.09	[M+H]+	3	C00860
821	3-Indoleacetonitrile	Alkaloids	Plumerane	157.08	130.07	156.069	[M+H]+	3	C02938
822	5,8-dimethoxy-3-methylnaphthalen-1-ol	Quinones	Quinones	219.1	189.09	218.094	[M+H]+	1	-
823	N(pi)-Methyl-L-histidine	Amino acids and derivatives	Amino acids and derivatives	170.09	124.09	169.085	[M+H]+	3	C01152
824	Lys-Gly	Amino acids and derivatives	Amino acids and derivatives	204.13	84.08	203.127	[M+H]+	3	-
825	Gln-Gly	Amino acids and derivatives	Amino acids and derivatives	204.1	84.04	203.091	[M+H]+	3	-
826	3-hydroxy-6-(2-hydroxyethyl)-7-(hydroxymethyl)-5-methyl-2-methylidene-3H-inden-1-one	Others	Others	249.11	159.08	248.105	[M+H]+	3	-
827	N5-(4-Methoxybenzyl)glutamine	Amino acids and derivatives	Amino acids and derivatives	267.13	121.06	266.127	[M+H]+	3	-
828	glutamyl-tyramine	Amino acids and derivatives	Amino acids and derivatives	267.13	121.07	266.125	[M+H]+	3	-
829	Glu-Cys-His	Amino acids and derivatives	Amino acids and derivatives	388.12	120.04	387.121	[M+H]+	3	-
830	Amphetamine*	Alkaloids	Alkaloids	136.11	91.05	135.105	[M+H]+	1	C07514
831	(1S,3S)-1-Methyl-1,2,3,4-tetrahydro-β-carboline-3-carboxylic acid*	Alkaloids	Plumerane	231.11	158.1	230.106	[M+H]+	3	-
832	1-Methyl-1,2,3,4-tetrahydro-β-carboline-3-carboxylic acid*	Alkaloids	Alkaloids	231.11	158.1	230.106	[M+H]+	3	-
833	(1R,3S)-1-Methyl-1,2,3,4-tetrahydro-β-carboline-3-carboxylic acid*	Alkaloids	Alkaloids	231.114	158.099	230.106	[M+H]+	3	-
834	N-Methyl-2-pyrrolidinone	Others	Others	100.08	58.03	99.0684	[M+H]+	2	C11118
835	L-Homocitrulline	Amino acids and derivatives	Amino acids and derivatives	190.12	84.08	189.111	[M+H]+	3	C02427
836	N,N'-Dimethylarginine;SDMA*	Amino acids and derivatives	Amino acids and derivatives	203.15	70.07	202.143	[M+H]+	3	-
837	NG,NG-Dimethyl-L-arginine*	Amino acids and derivatives	Amino acids and derivatives	203.15	70.07	202.143	[M+H]+	3	C03626
838	furo[2,3-h]quinoline	Alkaloids	Quinoline alkaloids	170.06	115.05	169.053	[M+H]+	1	-
839	S-Adenosylmethionine	Amino acids and derivatives	Amino acids and derivatives	399.14	250.09	399.144	[M]+	3	-
840	O-Feruloyl 4-hydroxycoumarin	Lignans and Coumarins	Coumarins	339.09	177.05	338.079	[M+H]+	2	-
841	Feruloylputrescine	Alkaloids	Phenolamine	265.15	177.06	264.147	[M+H]+	1	C10497
842	L-Cyclopentylglycine	Amino acids and derivatives	Amino acids and derivatives	144.1	98.09	143.095	[M+H]+	3	-
843	N-(beta-D-Glucosyl)nicotinate	Others	Vitamin	286.092	124.039	285.085	[M+H]+	3	-
844	2,6-diamino-7-methyl-5-oxooctanoic acid	Amino acids and derivatives	Amino acids and derivatives	203.14	130.05	202.132	[M+H]+	3	-
845	Leu-Ile*	Amino acids and derivatives	Amino acids and derivatives	245.19	86.09	244.179	[M+H]+	1	-
846	Anisomycin	Alkaloids	Alkaloids	266.14	121.07	265.131	[M+H]+	3	C11281
847	L-phenylalanyl-L-proline	Amino acids and derivatives	Amino acids and derivatives	263.14	120.08	262.132	[M+H]+	1	-
848	Haematoxylin	Phenolic acids	Phenolic acids	303.08	149.06	302.079	[M+H]+	3	C09931
849	L-4-Hydroxyglutamate semialdehyde	Alkaloids	Alkaloids	148.06	84.05	147.053	[M+H]+	3	C05938
850	γ-Glu-Leu*	Amino acids and derivatives	Amino acids and derivatives	261.145	86.0968	260.137	[M+H]+	1	-
851	Lumichrome	Alkaloids	Alkaloids	243.09	145.08	242.08	[M+H]+	3	C01727
852	6-Methoxycoumarin*	Lignans and Coumarins	Coumarins	177.05	89.04	176.047	[M+H]+	1	-
853	Gramine	Alkaloids	Plumerane	175.12	130.07	174.116	[M+H]+	3	C08304
854	5'-Methylthioadenosine	Nucleotides and derivatives	Nucleotides and derivatives	298.1	136.06	297.09	[M+H]+	1	C00170
855	CDP-choline	Nucleotides and derivatives	Nucleotides and derivatives	489.12	264.04	488.107	[M+H]+	3	C00307
856	1,5-Anhydro-D-fructose	Others	Saccharides	163.06	69.03	162.053	[M+H]+	3	C06485
857	3-(Pyrazol-1-yl)-L-alanine	Amino acids and derivatives	Amino acids and derivatives	156.08	110.07	155.07	[M+H]+	2	-
858	8-Methyltheophylline	Alkaloids	Alkaloids	195.09	138.07	194.08	[M+H]+	1	-
859	4-Hydroxy-2-quinolone	Alkaloids	Quinoline alkaloids	162.06	116.05	161.048	[M+H]+	3	C16716
860	m-Aminophenylacetylene	Alkaloids	Alkaloids	118.06	91.05	117.058	[M+H]+	1	-
861	N-(4-aminobutyl)-3-(4-hydroxyphenyl)prop-2-enamide*	Alkaloids	Phenolamine	235.15	147.04	234.137	[M+H]+	1	-
862	p-Coumaroylputrescine*	Alkaloids	Phenolamine	235.14	147.04	234.137	[M+H]+	1	C18326
863	N-Feruloyl-1,6-Hexanediamine	Alkaloids	Phenolamine	293.19	177.05	292.179	[M+H]+	1	-
864	6-Hydroxy-7-Methoxychromanon*	Lignans and Coumarins	Coumarins	195.06	117.03	194.057	[M+H]+	1	-
865	Isoquinoline	Alkaloids	Isoquinoline alkaloids	130.06	103.05	129.058	[M+H]+	3	C06323
866	N(omega)-Methyl-L-arginine*	Amino acids and derivatives	Amino acids and derivatives	189.13	70.07	188.127	[M+H]+	3	C03884
867	1-O-Feruloyllysine	Alkaloids	Phenolamine	323.16	177.06	322.153	[M+H]+	2	-
868	N-Feruloylhydroxyagmatine	Alkaloids	Phenolamine	323.17	177.05	322.164	[M+H]+	1	-
869	O-Feruloyl coumarin	Lignans and Coumarins	Coumarins	323.09	177.05	322.084	[M+H]+	3	-
870	2-(Hydroxymethyl)Cyclohexa-2,5-Diene-1,4-Dione	Others	Others	139.04	121.03	138.032	[M+H]+	1	-
871	Nootkatone	Terpenoids	Sesquiterpenoids	219.17	81.07	218.167	[M+H]+	3	C17914
872	3,4-Dihydroxybenzaldehyde	Others	Aldehyde compounds	139.04	65.04	138.032	[M+H]+	3	C16700
873	3-O-Galloylbergenin*	Lignans and Coumarins	Coumarins	481.1	153.02	480.09	[M+H]+	3	-
874	Cernuoside*	Flavonoids	Aurones	449.11	287.06	448.101	[M+H]+	1	-
875	Kaempferol 3-O-glucoside*	Flavonoids	Flavonols	449.108	287.055	448.101	[M+H]+	1	C12249
876	p-Coumaroyl quinic acid	Phenolic acids	Phenolic acids	339.11	147.05	338.1	[M+H]+	1	C12208
877	Hispidulin-8-C-glucoside*	Flavonoids	Flavones	463.13	343.09	462.116	[M+H]+	1	-
878	Chrysoeriol-8-C-glucoside (Scoparin)*	Flavonoids	Flavones	463.11	343.08	462.116	[M+H]+	1	-
879	Astragaloside	Flavonoids	Flavonols	641.17	317.07	640.164	[M+H]+	1	-
880	Methyl 4,5-dihydroxy-6-(2-hydroxyethyl)-8-methoxy-9-oxoxanthene-1-carboxylate	Others	Ketone compounds	361.09	361.09	360.084	[M+H]+	3	-
881	Calycosin-7-O-glucoside	Flavonoids	Isoflavones	447.13	285.08	446.121	[M+H]+	3	-
882	2-(3-tert-butyl-2-hydroxyphenyl)-2-hydroxyindene-1,3-dione	Terpenoids	Sesquiterpenoids	311.13	251.11	310.12	[M+H]+	3	-
883	LysoPC 14:0	Lipids	LPC	468.31	184.07	467.301	[M+H]+	1	-
884	4-O-(2''-O-acetyl-6''-P-coumaroyl-β-D-glucopyranosyl)-P-coumaric acid	Others	Others	515.15	177.05	514.148	[M+H]+	1	-
885	7,8,4'-Trihydroxyflavanone	Flavonoids	Flavones	273.08	153.02	272.068	[M+H]+	1	-
886	N-Feruloyltyramine 4'-glucoside	Alkaloids	Phenolamine	476.2	177.05	475.184	[M+H]+	1	-
887	4'-O-beta-D-galactopyranosyl djalonensone	Lignans and Coumarins	Coumarins	435.13	273.08	434.121	[M+H]+	2	-
888	Decaethylene glycol	Others	Alcohol compounds	476.31	459.28	458.273	[M+NH4]+	1	-
889	p-Anisaldehyde	Others	Aldehyde compounds	137.06	94.04	136.052	[M+H]+	3	C10761
890	Pro-Phe-Thr	Amino acids and derivatives	Amino acids and derivatives	364.19	147.04	363.179	[M+H]+	3	-
891	Apigenin-7-O-(6''-p-Coumaryl)glucoside	Flavonoids	Flavones	579.15	271.06	578.142	[M+H]+	3	-
892	Genistein 7-O-rutinoside	Flavonoids	Isoflavones	579.17	271.06	578.164	[M+H]+	3	-
893	Homoeriodictyolchalcone 2'-glucoside*	Flavonoids	Chalcones	465.14	303.09	464.132	[M+H]+	2	-
894	2,3,5-trimethoxy-1-{[(2s,3r,4s,5s,6r)-3,4,5-trihydroxy-6-(hydroxymethyl)oxan-2-yl]oxy}xanthen-9-one*	Flavonoids	Other Flavonoids	465.13	303.05	464.132	[M+H]+	2	-
895	Hesperetin 7-O-glucoside*	Flavonoids	Flavanones	465.139	303.09	464.132	[M+H]+	2	C16422
896	sophorabioside	Flavonoids	Isoflavones	579.17	271.06	578.164	[M+H]+	3	-
897	7,3'-Dihydroxy-4'-methoxy-8-methylflavan	Flavonoids	Other Flavonoids	287.13	111.08	286.12	[M+H]+	2	C09646
898	Dihydrokaempferol-3-O-glucoside*	Flavonoids	Flavanonols	451.12	289.08	450.116	[M+H]+	2	-
899	Eriodictyol-3'-O-glucoside*	Flavonoids	Flavanones	451.12	289.07	450.116	[M+H]+	2	-
900	Plantaginin	Flavonoids	Other Flavonoids	449.11	153.02	448.101	[M+H]+	1	C17056
901	LysoPE 15:0*	Lipids	LPE	440.28	299.26	439.27	[M+H]+	1	-
902	LysoPE 14:0(2n isomer)*	Lipids	LPE	426.26	285.24	425.254	[M+H]+	1	-
903	8,11,14-Eicosatriynoic Acid	Lipids	Free fatty acids	301.22	283.21	300.209	[M+H]+	3	-
904	Tricin-4'-O-guaiacylglycerol-7-O-(6'-O-rhamnoside)glucoside*	Flavonoids	Flavones	835.26	331.08	834.258	[M+H]+	1	-
905	4-Coumaroylcholine	Alkaloids	Phenolamine	250.14	147.04	250.144	[M]+	3	-
906	2,4,2',4'-tetrahydroxy-3'-prenylchalcone	Flavonoids	Chalcones	341.14	137.06	340.131	[M+H]+	3	-
907	4-Aminobenzoate	Phenolic acids	Phenolic acids	138.06	120.04	137.048	[M+H]+	2	C00568
908	Pro-Asn	Amino acids and derivatives	Amino acids and derivatives	230.11	70.07	229.106	[M+H]+	3	-
909	cis-Zeatin riboside	Alkaloids	Alkaloids	352.16	220.12	351.154	[M+H]+	3	C16449
910	3',7-Dimethoxy-4',5,8-trihydroxyflavone 8-glucoside	Flavonoids	Flavones	493.13	331.08	492.127	[M+H]+	1	-
911	3-(dimethylamino)-5-hydroxy-4-methoxybenzoic acid	Alkaloids	Alkaloids	212.09	194.08	211.084	[M+H]+	1	-
912	Asp-Ile-Leu	Amino acids and derivatives	Amino acids and derivatives	360.21	201.12	359.206	[M+H]+	2	-
913	3-amino-4-methylbenzamide	Alkaloids	Alkaloids	151.09	108.07	150.079	[M+H]+	2	-
914	Galangin 7-glucoside	Flavonoids	Flavonols	433.11	271.06	432.106	[M+H]+	1	-
915	Medicarpinglucoside	Flavonoids	Isoflavones	433.15	271.1	432.142	[M+H]+	3	-
916	Peonidin 3-O-glucoside	Flavonoids	Anthocyanidins	463.12	301.07	463.123	[M]+	3	C12141
917	N-(p-Coumaroyl)serotonin Glucoside	Alkaloids	Phenolamine	485.19	323.14	484.185	[M+H]+	3	-
918	5,8,11-Eicosatriynoic Acid	Lipids	Free fatty acids	301.22	255.21	300.209	[M+H]+	3	-
919	Cinchonain Ib*	Flavonoids	Flavanols	453.11	343.08	452.111	[M+H]+	3	-
920	Feruloyldehydrotyramine*	Alkaloids	Phenolamine	312.12	177.06	311.116	[M+H]+	1	-
921	2,6-dimethyl-10-[(1R)-4-methylcyclohex-3-en-1-yl]undeca-2,6,9-trienal	Terpenoids	Sesquiterpenoids	287.24	81.07	286.23	[M+H]+	1	-
922	3-p-Coumaroyl-1,5-quinolactone	Phenolic acids	Phenolic acids	321.1	147.04	320.09	[M+H]+	2	-
923	LysoPC 15:0*	Lipids	LPC	482.32	184.07	481.317	[M+H]+	1	-
924	(1S,3R,3a1S,8R,10S,11aS)-1,5,10-trihydroxy-3,3a1,8,11a-tetramethyl-2,11-dioxohexadecahydrodibenzo[de,g]chromen-4-yl acetate*	Terpenoids	Ditepenoids	425.21	365.19	424.21	[M+H]+	3	-
925	Met-Phe	Amino acids and derivatives	Amino acids and derivatives	297.13	104.06	296.12	[M+H]+	3	-
926	Echinopsine	Alkaloids	Quinoline alkaloids	160.08	115.05	159.068	[M+H]+	1	C10663
927	3-(2-oxopropyl)-3-hydroxyindolin-2-one	Alkaloids	Plumerane	206.08	120.09	205.074	[M+H]+	2	-
928	Abrine*	Amino acids and derivatives	Amino acids and derivatives	219.11	132.08	218.106	[M+H]+	3	C02983
929	Tricin-4'-O-(Meso-Erythritol)	Flavonoids	Flavones	435.13	331.08	434.121	[M+H]+	1	-
930	Ephedrine	Alkaloids	Alkaloids	166.12	148.12	165.115	[M+H]+	3	C01575
931	Roupelliol	Others	Others	291.23	93.07	290.225	[M+H]+	3	-
932	4-hydroxy-N-{4-[(e)-3-(4-hydroxy-3-methoxyphenyl)prop-2-enamido]butyl}-benzamide	Alkaloids	Phenolamine	385.18	177.05	384.169	[M+H]+	2	-
933	Homoeriodictyol	Flavonoids	Flavanones	303.09	153.02	302.079	[M+H]+	2	C09756
934	LysoPE 17:1(2n isomer)*	Lipids	LPE	466.29	325.27	465.286	[M+H]+	1	-
935	7-Hydroxy-13(17),15-Cleistanthadien-19-Oic Acid	Terpenoids	Ditepenoids	319.23	283.2	318.219	[M+H]+	1	-
936	Diethanolamine	Alkaloids	Alkaloids	106.09	88.08	105.079	[M+H]+	3	C06772
937	Negundoin G	Terpenoids	Ditepenoids	319.23	95.09	318.219	[M+H]+	3	-
938	Octadecadienamide	Alkaloids	Alkaloids	280.26	81.07	279.256	[M+H]+	1	-
939	2-(hydroxymethyl)-6-{6-[(3-methylbut-2-en-1-yl)amino]-9H-purin-9-yl}oxane-3,4,5-triol	Alkaloids	Alkaloids	366.18	204.12	365.17	[M+H]+	2	-
940	[8]-Paradol Hydroxy	Phenolic acids	Phenolic acids	323.21	137.06	322.214	[M+H]+	3	-
941	26,27-Dinorcholest-5-en-23-yn-3beta-ol	Others	Others	355.3	81.07	354.292	[M+H]+	2	-
942	N-Feruloylhomoagmatine	Alkaloids	Phenolamine	321.19	177.05	320.185	[M+H]+	1	-
943	3-[(3,4-dihydroxyphenyl)methylidene]-5,7-dihydroxy-6-methoxy-2h-1-benzopyran-4-one glucosyl rhamnoside	Flavonoids	Other Flavonoids	639.19	331.08	638.185	[M+H]+	1	-
944	beta-Asarone	Phenolic acids	Phenolic acids	209.12	179.07	208.11	[M+H]+	1	C10430
945	Tricin-7-O-rutinoside*	Flavonoids	Flavones	639.19	331.08	638.185	[M+H]+	1	-
946	Tricin-7-O-neohesperidoside*	Flavonoids	Flavones	639.19	331.08	638.185	[M+H]+	1	-
947	Progesterone	Terpenoids	Ditepenoids	315.23	109.07	314.225	[M+H]+	3	C00410
948	Tricin-4'-O-glycerol	Flavonoids	Flavones	405.12	331.08	404.111	[M+H]+	1	-
949	N-(4-aminobutyl)hexadecanamide	Alkaloids	Alkaloids	327.34	310.31	326.33	[M+H]+	3	-
950	3-[1-Methyl-3-Methylidene-2-(3-Methylpenta-2,4-Dien-1-Yl)-6-(Prop-1-En-2-Yl)Cyclohexyl]Propanoic Acid	Terpenoids	Ditepenoids	303.23	191.18	302.225	[M+H]+	1	-
951	Methyl 8,9-epoxypimaran-18-oate	Terpenoids	Terpene	335.26	335.26	334.251	[M+H]+	3	-
952	1,6-Dihydroxy-2,7(19),10,14-Phytatetraen-13-one*	Terpenoids	Ditepenoids	321.24	179.14	320.235	[M+H]+	2	-
953	Syringetin-7-O-glucoside*	Flavonoids	Flavonols	509.13	347.08	508.122	[M+H]+	1	-
954	2,3-Dihydroxy-1-(4-hydroxy-3,5-dimethoxyphenyl)propan-1-one	Others	Ketone compounds	243.09	140.05	242.078	[M+H]+	3	-
955	N-Cinnamoylserotonin	Alkaloids	Plumerane	307.14	131.05	306.137	[M+H]+	1	-
956	Apigenin-5-O-glucoside	Flavonoids	Flavones	433.11	271.06	432.106	[M+H]+	1	-
957	LysoPC 16:0(2n isomer)	Lipids	LPC	496.34	184.07	495.332	[M+H]+	1	-
958	Neoligustilide	Others	Lactones	191.11	135.08	190.099	[M+H]+	3	-
959	3,4-Seco-18(4→3)-abeo-abieta-8,11,13-trien-3,4-dione	Terpenoids	Ditepenoids	301.22	107.08	300.209	[M+H]+	3	-
960	ethyl 4-phenylbutanoate*	Others	Others	193.12	91.05	192.115	[M+H]+	1	-
961	O-Acetylcarnitine	Alkaloids	Alkaloids	204.13	85.03	203.116	[M+H]+	2	C02571
962	18-Hydroxy-8(14),15-Isopimaradien-2-one	Terpenoids	Ditepenoids	303.23	91.05	302.225	[M+H]+	1	-
963	5,5,9-trimethyltetracyclo[11.2.1.01,10.04,9]hexadecan-14-ol	Terpenoids	Ditepenoids	277.25	149.13	276.245	[M+H]+	2	-
964	Cannabisin G	Alkaloids	Alkaloids	625.25	488.17	624.247	[M+H]+	3	C17911
965	4-Vinylguaiacol	Others	Others	151.08	91.05	150.068	[M+H]+	3	C17883
966	Ibufenac	Organic acids	Organic acids	193.12	91.05	192.115	[M+H]+	1	-
967	Dendronobilin I	Terpenoids	Sesquiterpenoids	295.23	179.14	294.219	[M+H]+	1	-
968	LysoPC 22:5	Lipids	LPC	570.36	184.07	569.348	[M+H]+	1	-
969	N-Hydroxypipecolic acid	Alkaloids	Piperidine alkaloids	146.08	70.06	145.074	[M+H]+	3	-
970	Cyclic AMP*	Nucleotides and derivatives	Nucleotides and derivatives	330.06	136.06	329.053	[M+H]+	2	-
971	2-[4-(2-Methylpropenyl)phenyl]propionic Acid	Phenolic acids	Phenolic acids	205.12	131.08	204.115	[M+H]+	2	-
972	3'-methylorobol feruloyl glucoside	Flavonoids	Isoflavones	639.17	301.07	638.164	[M+H]+	3	-
973	Malonyl hydroxymenisdaurin D	Alkaloids	Alkaloids	418.13	152.07	417.127	[M+H]+	3	-
974	Pro-Met-Asn	Amino acids and derivatives	Amino acids and derivatives	383.13	221.08	360.147	[M+Na]+	3	-
975	Cannabisin F	Alkaloids	Phenolamine	625.26	488.17	624.247	[M+H]+	3	C17910
976	5-Pregnene-3,17,20-triol-20-O-glucoside*	Steroids	Cardiac glycoside	497.31	335.26	496.304	[M+H]+	3	-
977	quercetin 3-(6-O-acetyl)-β-D-glucosyl-(1-4)-α-L-rhamnoside	Flavonoids	Flavanols	653.17	507.11	652.164	[M+H]+	3	-
978	Inosine	Nucleotides and derivatives	Nucleotides and derivatives	269.09	137.05	268.081	[M+H]+	3	C00294
979	6-amino-9-[(2R,3R,4S,5R)-3,4-dihydroxy-5-(hydroxymethyl)oxolan-2-yl]-8H-purin-2-one*	Nucleotides and derivatives	Nucleotides and derivatives	284.1	152.06	283.092	[M+H]+	1	-
980	Phylloquinone	Others	Vitamin	451.36	89.06	450.35	[M+H]+	3	C02059
981	3,4-Methylenedioxycinnamaldehyde	Others	Aldehyde compounds	177.05	149.02	176.047	[M+H]+	2	-
982	Histidylleucine	Amino acids and derivatives	Amino acids and derivatives	269.16	110.07	268.154	[M+H]+	3	C05010
983	5,8-Dihydroxy-6,7-dimethoxyflavone	Flavonoids	Flavones	315.09	169.05	314.079	[M+H]+	3	-
984	N-Hydroxyl-tryptamine	Alkaloids	Plumerane	177.1	160.08	176.095	[M+H]+	1	C17203
985	L-Leucyl-L-Leucine	Amino acids and derivatives	Amino acids and derivatives	245.19	86.1	244.179	[M+H]+	1	-
986	1,7-dihydroxyisoquinoline-5-carboxylic acid	Alkaloids	Alkaloids	206.05	132.04	205.038	[M+H]+	1	-
987	Guanosine*	Nucleotides and derivatives	Nucleotides and derivatives	284.099	152.059	283.092	[M+H]+	1	C00387
988	6-Hydroxynicotinate	Alkaloids	Pyridine alkaloids	140.03	94.03	139.027	[M+H]+	3	C01020
989	Caesaldkarin b	Terpenoids	Ditepenoids	319.23	81.07	318.219	[M+H]+	3	-
990	S-(2-Carboxypropyl)cysteine	Amino acids and derivatives	Amino acids and derivatives	208.06	119.02	207.056	[M+H]+	3	-
991	Abieta-7,13-dien-3-one	Terpenoids	Ditepenoids	287.24	119.08	286.23	[M+H]+	1	-
992	Lucuminamide	Alkaloids	Alkaloids	446.17	152.07	445.158	[M+H]+	2	-
993	3-(beta-D-Glucopyranosyloxy)-4-methoxybenzoic acid	Phenolic acids	Phenolic acids	348.13	169.05	330.095	[M+NH4]+	1	-
994	Ser-Cys-Glu	Amino acids and derivatives	Amino acids and derivatives	338.1	76.02	337.094	[M+H]+	3	-
995	Derhamnosylmaysin	Flavonoids	Flavones	431.1	299.05	430.09	[M+H]+	3	-
996	8-Methoxycoumarin*	Lignans and Coumarins	Coumarins	177.05	89.04	176.047	[M+H]+	1	-
997	Dehydroyanhunine	Alkaloids	Isoquinoline alkaloids	352.16	337.13	352.154	[M]+	3	-
998	Thr-Thr	Amino acids and derivatives	Amino acids and derivatives	221.11	74.06	220.106	[M+H]+	3	-
999	1,3-Dicoumaroylquinic acid	Phenolic acids	Phenolic acids	485.15	147.04	484.137	[M+H]+	2	-
1000	Neopetasane*	Terpenoids	Sesquiterpenoids	219.17	149.1	218.167	[M+H]+	1	-
1001	Tamarixetin-3-O-glucoside (Tamarixin)*	Flavonoids	Flavonols	479.12	317.06	478.111	[M+H]+	1	-
1002	Lys-Asn	Amino acids and derivatives	Amino acids and derivatives	261.16	84.08	260.149	[M+H]+	3	-
1003	Gardendiol	Terpenoids	Monoterpenoids	199.1	121.06	198.089	[M+H]+	2	-
1004	Leu-Cys-Ile	Amino acids and derivatives	Amino acids and derivatives	370.17	86.1	347.188	[M+Na]+	3	-
1005	Eurifoloid O	Terpenoids	Ditepenoids	301.22	173.13	300.209	[M+H]+	3	-
1006	Curculigine	Phenolic acids	Phenolic acids	497.17	479.15	496.158	[M+H]+	3	-
1007	3,4-Dehydro-DL-proline	Amino acids and derivatives	Amino acids and derivatives	114.05	68.05	113.048	[M+H]+	3	-
1008	Deoxyguanosine	Nucleotides and derivatives	Nucleotides and derivatives	268.1	152.06	267.097	[M+H]+	3	C00330
1009	Methylthioadenosine sulfoxide	Nucleotides and derivatives	Nucleotides and derivatives	314.09	136.06	313.084	[M+H]+	1	-
1010	Leu-Val-Ala	Amino acids and derivatives	Amino acids and derivatives	302.21	86.1	301.2	[M+H]+	2	-
1011	LysoPC 17:0*	Lipids	LPC	510.36	184.07	509.348	[M+H]+	1	-
1012	5-Aminopentanoate	Organic acids	Organic acids	118.09	101.06	117.079	[M+H]+	1	C00431
1013	Tyr-His	Amino acids and derivatives	Amino acids and derivatives	319.14	156.08	318.133	[M+H]+	3	-
1014	S-methyl-L-thiocitrulline	Amino acids and derivatives	Amino acids and derivatives	206.1	116.07	205.089	[M+H]+	3	-
1015	3-Methoxyanthranilate	Phenolic acids	Phenolic acids	168.06	94.06	167.058	[M+H]+	3	C05831
1016	Glu-Asn-Leu	Amino acids and derivatives	Amino acids and derivatives	375.19	243.13	374.18	[M+H]+	3	-
1017	N6-Threonylcarbamoyladenosine	Nucleotides and derivatives	Nucleotides and derivatives	413.14	162.04	412.134	[M+H]+	1	-
1018	2-{[3,4,5-trihydroxy-6-(hydroxymethyl)oxan-2-yl]amino}benzoic acid	Alkaloids	Alkaloids	300.11	138.05	299.101	[M+H]+	2	-
1019	3-quinolinecarboxylic acid*	Alkaloids	Quinoline alkaloids	190.05	144.04	189.043	[M+H]+	1	-
1020	4-Hydroxyhippurate	Amino acids and derivatives	Amino acids and derivatives	196.06	121.03	195.053	[M+H]+	3	-
1021	(2R,4R)-4-methylpyrrolidine-2-carboxylic acid	Alkaloids	Alkaloids	130.09	84.09	129.079	[M+H]+	1	-
1022	2-(2,3-dihydroxy-3H-indol-3-yl)acetic acid	Alkaloids	Plumerane	208.06	162.06	207.053	[M+H]+	3	-
1023	N6,N6,N6-Trimethyl-L-lysine	Amino acids and derivatives	Amino acids and derivatives	189.16	130.09	188.152	[M+H]+	1	C03793
1024	Ciwujiatone	Lignans and Coumarins	Lignans	435.16	181.05	434.158	[M+H]+	2	-
1025	8-Hydroxyluteolin 3'-methyl ether 7-glucoside*	Flavonoids	Flavones	479.12	317.07	478.111	[M+H]+	1	-
1026	N-Feruloylmethylagmatine	Alkaloids	Phenolamine	321.19	177.06	320.185	[M+H]+	2	-
1027	P-Methoxycinnamate glucoside	Phenolic acids	Phenolic acids	341.12	161.06	340.116	[M+H]+	2	-
1028	1-O-(p-coumaroyl) 3-Hydroxy-3-methylglutaric acid	Phenolic acids	Phenolic acids	309.1	147.04	308.09	[M+H]+	2	-
1029	Peonidin-3-O-(6''-O-p-coumaroyl)glucoside	Flavonoids	Anthocyanidins	609.16	301.07	609.16	[M]+	3	-
1030	Diosmetin 7-O-rutinoside*	Flavonoids	Flavones	609.18	301.08	608.174	[M+H]+	1	C10039
1031	2'-O-β-D-glucopyranosyl-11-hydroxyvincoside lactam	Alkaloids	Plumerane	677.25	515.21	676.248	[M+H]+	2	-
1032	Oryzalexin C	Terpenoids	Ditepenoids	301.22	215.18	300.209	[M+H]+	1	-
1033	3,6-Dimethoxyapigenin 7-O-(3''-hydroxymethylglutaryl)glucoside*	Flavonoids	Flavones	637.18	331.08	636.169	[M+H]+	1	-
1034	Helichrysetin*	Flavonoids	Chalcones	287.09	167.03	286.084	[M+H]+	1	-
1035	Limocitrin-3-O-galactoside*	Flavonoids	Flavonols	509.13	347.07	508.122	[M+H]+	1	-
1036	Vitexin-7-O-(6''-p-coumaroyl)glucoside	Flavonoids	Flavones	741.2	147.3	740.195	[M+H]+	1	-
1037	Okanin-4'-(6''-O-acetyl)glucoside*	Flavonoids	Chalcones	509.13	347.08	508.122	[M+H]+	1	-
1038	2-Methylthio-cis-zeatin riboside	Alkaloids	Alkaloids	398.15	266.11	397.142	[M+H]+	3	-
1039	5,7-Dimethoxychromone	Others	Others	207.06	119.05	206.058	[M+H]+	1	-
1040	1-(hydroxymethyl)-1,4a-dimethyl-7-propan-2-ylidene-2,3,4,4b,5,6,10,10a-octahydrophenanthren-9-one	Terpenoids	Ditepenoids	303.23	121.1	302.225	[M+H]+	1	-
1041	Strictamine	Alkaloids	Alkaloids	323.18	291.15	322.168	[M+H]+	2	-
1042	Kahweol	Terpenoids	Terpene	315.2	145.06	314.188	[M+H]+	1	-
1043	Grandiflorenic acid	Terpenoids	Ditepenoids	301.22	255.21	300.209	[M+H]+	1	-
1044	saikolignanoside D	Lignans and Coumarins	Lignans	521.2	131.05	520.194	[M+H]+	3	-
1045	LysoPE 15:1*	Lipids	LPE	438.26	297.24	437.254	[M+H]+	2	-
1046	Methyl 6-Hydroxy-7-Methyl-1-{[3,4,5-Trihydroxy-6-(Hydroxymethyl)-6-Methyloxan-2-Yl]Oxy}-1H,4Ah,5H,6H,7H,7Ah-Cyclopenta[C]Pyran-4-Carboxylate	Terpenoids	Monoterpenoids	405.18	211.1	404.168	[M+H]+	2	-
1047	Biotin	Others	Vitamin	245.1	227.08	244.088	[M+H]+	3	C00120
1048	12-Hydroxy-9,11(13)-Eremophiladien-8-one*	Terpenoids	Sesquiterpenoids	235.17	177.13	234.162	[M+H]+	1	-
1049	Melatonin	Alkaloids	Plumerane	233.13	174.09	232.121	[M+H]+	3	C01598
1050	Muscone	Others	Ketone compounds	239.24	95.08	238.23	[M+H]+	3	-
1051	N-Acetyl-L-leucine	Amino acids and derivatives	Amino acids and derivatives	174.11	86.1	173.105	[M+H]+	3	C02710
1052	1-Linoleoylglycerol*	Lipids	Glycerol ester	355.28	263.24	354.277	[M+H]+	1	-
1053	Gersemiol B	Terpenoids	Ditepenoids	291.27	163.15	290.261	[M+H]+	1	-
1054	2,6,6-Trimethyl-5β-isopropenyl-2-cyclohexene-1-one	Terpenoids	Monoterpenoids	179.14	105.07	178.136	[M+H]+	2	-
1055	Chrysin 7-(6-O-malonylglucoside)	Flavonoids	Flavones	503.12	255.07	502.111	[M+H]+	3	-
1056	LysoPC 19:1	Lipids	LPC	536.37	184.07	535.364	[M+H]+	1	-
1057	Sinapoyl malate	Phenolic acids	Phenolic acids	341.09	207.07	340.079	[M+H]+	3	C02887
1058	isoindigotin	Alkaloids	Plumerane	263.08	235.09	262.074	[M+H]+	3	-
1059	2,6-Dimethylhexestrol	Others	Stilbene	299.2	161.1	298.193	[M+H]+	1	C15219
1060	Acacetin-7-O-galactoside*	Flavonoids	Flavones	447.13	285.08	446.121	[M+H]+	3	-
1061	Biochanin A-beta-D-glucoside*	Flavonoids	Isoflavones	447.13	285.07	446.121	[M+H]+	3	C05376
1062	Tricin-7-O-(2''-Sinapoyl)glucoside	Flavonoids	Flavones	699.19	331.08	698.185	[M+H]+	1	-
1063	Tricetin 3',4'-dimethyl ether 7-glucuronide	Flavonoids	Flavones	507.11	331.08	506.106	[M+H]+	1	-
1064	Tricin-4'-O-guaiacylglycerol-5-O-Feruloyl	Flavonoids	Flavones	703.2	331.08	702.195	[M+H]+	1	-
1065	Malvidin-3-O-(6''-O-p-coumaroyl)glucoside	Flavonoids	Anthocyanidins	639.17	331.08	639.171	[M]+	3	-
1066	Quercetin-3-O-(2''-O-galactosyl)glucoside	Flavonoids	Flavonols	627.16	465.1	626.148	[M+H]+	3	-
1067	Erucamide	Others	Others	338.34	303.3	337.334	[M+H]+	3	-
1068	4-hydroxy-3-(2-hydroxy-3-methylbut-3-en-1-yl)benzoic acid	Phenolic acids	Phenolic acids	223.1	149.02	222.089	[M+H]+	3	-
1069	Glabridin	Flavonoids	Other Flavonoids	325.14	189.09	324.136	[M+H]+	1	C10421
1070	5-methoxy-2-(3-methylbut-2-enyl)benzene-1,3-diol*	Others	Others	209.12	153.06	208.11	[M+H]+	1	-
1071	N-Benzyloxycarbonyl-L-asparagine	Others	Others	267.1	150.05	266.09	[M+H]+	1	-
1072	Psicofuranine*	Nucleotides and derivatives	Nucleotides and derivatives	298.12	136.06	297.107	[M+H]+	2	-
1073	Ser-Leu-Leu	Amino acids and derivatives	Amino acids and derivatives	332.22	173.13	331.211	[M+H]+	2	-
1074	polypodin B	Steroids	Steroid	497.31	335.26	496.304	[M+H]+	3	-
1075	3-Methylsubericacid	Lipids	Free fatty acids	189.11	55.05	188.105	[M+H]+	3	-
1076	Genistein	Flavonoids	Isoflavones	271.06	215.07	270.053	[M+H]+	3	C06563
1077	8,9,11,14-Didehydrobouacapane-5α-ol	Terpenoids	Ditepenoids	299.2	81.07	298.193	[M+H]+	3	-
1078	Glu-Thr-Leu	Amino acids and derivatives	Amino acids and derivatives	362.19	86.1	361.185	[M+H]+	3	-
1079	Threoninyl-Proline	Amino acids and derivatives	Amino acids and derivatives	217.12	116.07	216.111	[M+H]+	2	-
1080	Sakuranetin*	Flavonoids	Flavanones	287.09	167.03	286.084	[M+H]+	1	C09833
1081	2-[[3-Mercapto-2-(alpha-glutamylamino)-1-oxopropyl]amino]acetic acid	Amino acids and derivatives	Amino acids and derivatives	308.09	162.02	307.083	[M+H]+	1	-
1082	Sinensetin	Flavonoids	Flavones	373.13	312.1	372.121	[M+H]+	1	C10186
1083	Difenoconazole	Alkaloids	Alkaloids	406.07	251	405.065	[M+H]+	3	C18459
1084	N-hexanoylsphinganine	Lipids	Free fatty acids	400.38	338.34	399.371	[M+H]+	3	-
1085	Elemicin*	Others	Others	209.11	153.05	208.11	[M+H]+	1	C10451
1086	4-Pyridoxic acid-O-glucoside	Others	Vitamin	346.11	184.06	345.106	[M+H]+	1	-
1087	2-amino-7-[(2R,3R,4R,5R)-3,4-dihydroxy-5-(hydroxymethyl)oxolan-2-yl]-1H-purin-6-one*	Nucleotides and derivatives	Nucleotides and derivatives	284.1	152.06	283.092	[M+H]+	1	-
1088	Alloimperatorin	Lignans and Coumarins	Coumarins	271.1	147.05	270.089	[M+H]+	3	C09053
1089	O-Feruloyl 3-hydroxycoumarin*	Lignans and Coumarins	Coumarins	339.09	177.05	338.079	[M+H]+	1	-
1090	Butylidenephthalide	Others	Lactones	189.09	128.06	188.084	[M+H]+	3	C16924
1091	LysoPE 14:0*	Lipids	LPE	426.26	285.24	425.254	[M+H]+	1	-
1092	Luteolin 7-O-(6''-malonylglucoside)*	Flavonoids	Flavones	535.11	287.05	534.101	[M+H]+	1	C10103
1093	BOA-6-O-glucoside	Alkaloids	Alkaloids	314.09	152.03	313.08	[M+H]+	3	-
1094	Gly-Phe-Glu	Amino acids and derivatives	Amino acids and derivatives	352.15	177.1	351.143	[M+H]+	3	-
1095	N(6)-OH-Me-Adenosine*	Nucleotides and derivatives	Nucleotides and derivatives	298.11	136.06	297.107	[M+H]+	2	-
1096	5-Methoxytryptamine	Alkaloids	Plumerane	191.12	159.07	190.111	[M+H]+	3	C05659
1097	5-Methyl-2'-deoxycytidine	Nucleotides and derivatives	Nucleotides and derivatives	242.11	126.07	241.106	[M+H]+	3	C03592
1098	Dehydrodiconiferyl alcohol-gamma'-O-glucoside	Lignans and Coumarins	Lignans	521.2	131.05	520.194	[M+H]+	2	-
1099	Gly-Ala-Phe	Amino acids and derivatives	Amino acids and derivatives	294.14	166.09	293.138	[M+H]+	3	-
1100	6,7-Dimethoxy-2-benzoxazolinone (DMBOA)	Alkaloids	Alkaloids	196.06	150.06	195.053	[M+H]+	3	-
1101	Tyrosylvaline	Amino acids and derivatives	Amino acids and derivatives	281.15	136.08	280.142	[M+H]+	1	-
1102	Cyanidin 3-O-galactoside	Flavonoids	Anthocyanidins	449.11	287.06	449.108	[M]+	3	C08647
1103	N-Feruloyloctopamine glucoside	Alkaloids	Phenolamine	492.19	177.05	491.179	[M+H]+	1	-
1104	6-Feruloylglucose 2,3,4-trihydroxy-3-methylbutylglycoside	Phenolic acids	Phenolic acids	492.21	177.05	474.174	[M+NH4]+	2	-
1105	4-[5-(3-Hydroxypropyl)-7-methoxy-3-methyl-2,3-dihydro-1-benzofuran-2-yl]-2-methoxyphenol	Terpenoids	Triterpene Saponin	345.17	177.09	344.162	[M+H]+	3	-
1106	Isopentenyladenine9-Glucoside	Nucleotides and derivatives	Nucleotides and derivatives	366.18	204.12	365.17	[M+H]+	2	-
1107	7-Methoxy-6-methyldihydrocoumarin	Lignans and Coumarins	Coumarins	193.08	105.07	192.078	[M+H]+	2	-
1108	H-Glu-Trp-OH	Amino acids and derivatives	Amino acids and derivatives	334.14	188.07	333.132	[M+H]+	1	-
1109	(1R,2R)-2-hydroxy-1-methyl-2,3-dihydro-1H-indene-5-carboxylic acid	Others	Others	193.09	105.07	192.079	[M+H]+	3	-
1110	N-Feruloylphenylacetamide glucoside	Alkaloids	Phenolamine	474.18	177.05	473.169	[M+H]+	3	-
1111	Styraxjaponoside A	Lignans and Coumarins	Lignans	568.2	371.11	550.169	[M+NH4]+	2	-
1112	Eucomoside B	Terpenoids	Monoterpenoids	522.2	360.15	521.19	[M+H]+	2	-
1113	Dextropimaric acid	Terpenoids	Ditepenoids	277.22	93.07	276.209	[M+H]+	1	-
1114	Isorhamnetin-7-O-glucoside (Brassicin)	Flavonoids	Flavonols	479.12	317.07	478.111	[M+H]+	1	-
1115	(7S,8R-Threo-3',4,9'-trihydroxy-3-methoxy-4',7-epoxy-neolignan-9-O-rhamnoside	Lignans and Coumarins	Lignans	493.21	163.08	492.2	[M+H]+	3	-
1116	7-hydroxy-3-(4-methoxyphenyl)-4-propylchromen-2-one	Flavonoids	Flavones	311.13	251.11	310.121	[M+H]+	1	-
1117	Gly-Val-Leu	Amino acids and derivatives	Amino acids and derivatives	288.19	129.1	287.185	[M+H]+	3	-
1118	1-Methoxyphaseollin	Flavonoids	Isoflavones	353.14	189.09	352.131	[M+H]+	3	-
1119	Cycloartenol	Terpenoids	Triterpene	427.393	345.315	426.386	[M+H]+	3	C01902
1120	1-O-Feruloylquinic acid	Phenolic acids	Phenolic acids	369.12	177.05	368.111	[M+H]+	1	-
1121	20,26-Dihydroxyecdysone*	Steroids	Steroid	497.31	335.26	496.304	[M+H]+	3	C16500
1122	Isopentenyl adenosine	Nucleotides and derivatives	Nucleotides and derivatives	336.17	148.06	335.159	[M+H]+	3	C16427
1123	Australone A	Flavonoids	Flavones	421.15	259.1	420.157	[M+H]+	3	-
1124	3-Dehydrosphinganine	Lipids	Sphingolipids	300.3	60.05	299.282	[M+H]+	3	C02934
1125	N-Feruloylhydroxyputrescine	Alkaloids	Phenolamine	281.15	177.05	280.142	[M+H]+	2	-
1126	Neoandrographolide	Terpenoids	Ditepenoids	481.28	301.21	480.272	[M+H]+	2	-
1127	Tricin-4'-O-Benzoic Acid	Flavonoids	Flavones	435.11	331.08	434.1	[M+H]+	2	-
1128	LysoPE 18:1*	Lipids	LPE	480.31	339.29	479.301	[M+H]+	3	-
1129	Acacetin-7-O-glucoside (Tilianin)	Flavonoids	Flavones	447.13	285.08	446.121	[M+H]+	3	-
1130	[8]-Gingerol	Phenolic acids	Phenolic acids	323.22	137.06	322.214	[M+H]+	3	C17495
1131	Eudesmic acid (3,4,5-trimethoxybenzoic acid)	Phenolic acids	Phenolic acids	213.08	154.06	212.069	[M+H]+	3	-
1132	(Oxiran-2-yl)methyl octadeca-9,12-dienoate*	Lipids	Glycerol ester	337.27	263.24	336.266	[M+H]+	1	-
1133	LysoPC 16:1*	Lipids	LPC	494.32	184.07	493.317	[M+H]+	1	-
1134	Gly-Lys-Gln	Amino acids and derivatives	Amino acids and derivatives	332.2	100.11	331.186	[M+H]+	3	-
1135	all-trans-13,14-Dihydroretinol	Others	Alcohol compounds	289.25	95.09	288.245	[M+H]+	1	C15492
1136	Methyl [6]-Gingerdiol 5-acetate	Phenolic acids	Phenolic acids	353.23	151.08	352.225	[M+H]+	3	-
1137	Prunetin-5-O-glucoside*	Flavonoids	Isoflavones	447.13	285.07	446.121	[M+H]+	3	-
1138	LysoPC 22:6	Lipids	LPC	568.34	184.07	567.332	[M+H]+	1	-
1139	Tricin-4'-O-syringic acid	Flavonoids	Flavones	511.12	331.08	510.116	[M+H]+	2	-
1140	Comazaphilone G*	Others	Others	401.16	217.09	400.152	[M+H]+	3	-
1141	5-methyl-2-[3,4,5-trihydroxy-6-(hydroxymethyl)oxan-2-yl]oxychromen-4-one	Others	Chromone	339.11	177.06	338.1	[M+H]+	1	-
1142	N-Caffeoylputrescine	Alkaloids	Phenolamine	251.14	163.05	250.132	[M+H]+	1	C03002
1143	Chrysoeriol-7-O-(6''-feruloyl)glucoside	Flavonoids	Flavones	639.17	301.07	638.164	[M+H]+	1	-
1144	3-Hydroxyabieta-8,11,13-trien-7-one*	Terpenoids	Ditepenoids	301.22	255.21	300.209	[M+H]+	1	-
1145	Val-Asp-Ile	Amino acids and derivatives	Amino acids and derivatives	346.2	215.1	345.19	[M+H]+	3	-
1146	Izalpinin	Flavonoids	Flavonols	285.08	242.06	284.068	[M+H]+	1	-
1147	L-Aspartyl-L-Phenylalanine	Amino acids and derivatives	Amino acids and derivatives	281.11	166.09	280.106	[M+H]+	3	-
1148	LysoPE 20:3(2n isomer)*	Lipids	LPE	504.31	363.29	503.301	[M+H]+	1	-
1149	3-Hydroxyadamantane-1-carboxylic acid*	Terpenoids	Monoterpenoids	197.117	133.101	196.11	[M+H]+	1	-
1150	Gallic acid-4-O-(6'''-feruloyl)sophoroside	Phenolic acids	Phenolic acids	671.18	509	670.174	[M+H]+	2	-
1151	Apigenin-6-C-xyloside-8-C-arabinoside*	Flavonoids	Flavones	535.14	481.11	534.137	[M+H]+	1	-
1152	Methyl L-pyroglutamate	Amino acids and derivatives	Amino acids and derivatives	144.065	84.0449	143.058	[M+H]+	3	-
1153	Tyrosyl-tryptophan	Amino acids and derivatives	Amino acids and derivatives	368.16	136.08	367.153	[M+H]+	3	-
1154	O-Phospho-L-homoserine	Organic acids	Organic acids	200.02	98.97	199.025	[M+H]+	3	C01102
1155	3'-Hydroxy-4'-O-β-D-glucosylpuerarin	Flavonoids	Isoflavones	595.17	433.11	594.159	[M+H]+	3	-
1156	Vitexin 7-glucoside	Flavonoids	Flavones	595.16	433.12	594.158	[M+H]+	1	-
1157	Phe-Hyp	Amino acids and derivatives	Amino acids and derivatives	279.13	120.08	278.127	[M+H]+	3	-
1158	7-Oxo-2-hydroxy-Pimara-15-en-19-oic acid	Terpenoids	Ditepenoids	335.22	149.1	334.214	[M+H]+	1	-
1159	Derhamnosylmaysin 8-C-arabinoside	Flavonoids	Flavones	563.14	485.11	562.132	[M+H]+	1	-
1160	Phe-Ala	Amino acids and derivatives	Amino acids and derivatives	237.12	120.09	236.116	[M+H]+	2	-
1161	Orobol 7-O-(6''-malonylglucoside)*	Flavonoids	Flavones	535.11	287.05	534.101	[M+H]+	1	-
1162	Kaempferol-3-O-(6''-malonyl)galactoside*	Flavonoids	Flavonols	535.108	287.055	534.101	[M+H]+	1	-
1163	Scutellarein 4'-methyl ether 7-rutinoside*	Flavonoids	Flavones	609.18	301.07	608.174	[M+H]+	1	-
1164	Diosmetin-7-O-glucoside*	Flavonoids	Flavones	463.12	301.07	462.116	[M+H]+	1	-
1165	17-Methyl-Androstenone	Terpenoids	Ditepenoids	287.24	119.09	286.23	[M+H]+	1	-
1166	N-Feruloyltyramine 4-glucoside	Alkaloids	Phenolamine	476.19	314.14	475.184	[M+H]+	1	-
1167	3-(4-methoxyphenyl)propyl methyl 4-O-methyl-alpha-d-glucopyranosiduronate	Phenolic acids	Phenolic acids	371.17	353.16	370.163	[M+H]+	2	-
1168	N-(E-4-coumaroyl)-aspartate	Amino acids and derivatives	Amino acids and derivatives	280.08	147.04	279.074	[M+H]+	3	-
1169	Syringetin-3-O-glucoside*	Flavonoids	Flavonols	509.13	347.08	508.122	[M+H]+	1	-
1170	Anthranilate	Phenolic acids	Phenolic acids	138.06	92.05	137.048	[M+H]+	3	C00108
1171	N,N-Dimethyl-5-methoxytryptamine	Alkaloids	Plumerane	219.15	174.09	218.142	[M+H]+	3	C08309
1172	3',4',7-Trihydroxyflavone	Flavonoids	Flavones	271.06	243.06	270.053	[M+H]+	3	-
1173	Oxoflaccidin	Quinones	PhenAnthraquinones	285.08	242.06	284.068	[M+H]+	3	-
1174	CJ-01	Terpenoids	Sesquiterpenoids	231.14	143.09	230.131	[M+H]+	2	-
1175	6-[4-(Acetyloxymethyl)phenoxy]-4-hydroxyoxane-2-carboxylic acid	Phenolic acids	Phenolic acids	311.11	131.05	310.105	[M+H]+	3	-
1176	7-Oxo-pimara-1,8a,11,15-Tetraen-19-ol*	Terpenoids	Ditepenoids	299.2	147.08	298.193	[M+H]+	1	-
1177	Eperuol*	Terpenoids	Ditepenoids	263.24	81.07	262.23	[M+H]+	1	-
1178	tricyclo[7.3.1.02,7]tridec-2(7)-en-13-ol	Terpenoids	Sesquiterpenoids	193.16	119.09	192.151	[M+H]+	2	-
1179	Orientin-2''-O-(6'''-(E)-feruloyl)-glucopyranoside	Flavonoids	Flavones	787.21	177.06	786.201	[M+H]+	1	-
1180	Malvidin-3-O-(6''-O-caffeoyl)glucoside	Flavonoids	Anthocyanidins	655.17	331.08	655.166	[M]+	3	-
1181	Rubellacrn F	Terpenoids	Ditepenoids	287.24	105.07	286.23	[M+H]+	1	-
1182	saffloquinoside A	Flavonoids	Chalcones	595.17	433.11	594.159	[M+H]+	3	-
1183	MG(18:3(9Z,12Z,15Z)/0:0/0:0)	Lipids	Glycerol ester	353.27	261.22	352.261	[M+H]+	1	-
1184	L-Phenylalanyl-L-phenylalanine	Amino acids and derivatives	Amino acids and derivatives	313.15	166.09	312.147	[M+H]+	3	-
1185	Icariside E4	Lignans and Coumarins	Lignans	507.23	238.12	506.215	[M+H]+	3	-
1186	3-Methyl-quinolin-2-ol	Others	Others	177.1	115.05	159.068	[M+NH4]+	2	C06345
1187	Persicogenin (5,3'-dihydroxy-7,4'-dimethoxyflavanone)*	Flavonoids	Flavanones	317.1	167.04	316.095	[M+H]+	3	-
1188	Naringenin-6-C-Glucoside	Flavonoids	Flavanones	435.13	285.08	434.121	[M+H]+	3	-
1189	Decursinol	Lignans and Coumarins	Coumarins	247.09	229.09	246.089	[M+H]+	3	C09259
1190	2,7-Dioxo-pimara-15-en-3,6,19-triol	Terpenoids	Ditepenoids	351.22	297.19	350.209	[M+H]+	2	-
1191	Glycyrol	Lignans and Coumarins	Coumarins	367.12	311.06	366.11	[M+H]+	2	C16968
1192	2-[[2-amino-3-(4-hydroxyphenyl)propanoyl]amino]-3-methylpentanoic acid	Alkaloids	Phenolamine	295.16	136.07	294.158	[M+H]+	2	-
1193	Tyrosyl-Hydroxyproline	Amino acids and derivatives	Amino acids and derivatives	295.13	136.07	294.122	[M+H]+	1	-
1194	Coniine	Alkaloids	Alkaloids	128.14	55.05	127.136	[M+H]+	3	-
1195	epishyobunone	Terpenoids	Sesquiterpenoids	221.19	119.09	220.183	[M+H]+	3	-
1196	15(R)-Hydroxylinoleic Acid	Lipids	Free fatty acids	297.243	81.07	296.235	[M+H]+	1	-
1197	Apigenin 5-(6''-malonylglucoside)	Flavonoids	Flavones	519.11	271.06	518.106	[M+H]+	2	-
1198	Tricin-5-O-guaiacylglycerol-7-O-(6'-O-rhamnoside)glucoside*	Flavonoids	Flavones	835.26	331.08	834.258	[M+H]+	1	-
1199	N2-Acetyl-L-lysine	Amino acids and derivatives	Amino acids and derivatives	189.12	84.08	188.116	[M+H]+	3	C12989
1200	6-amino-2-(trimethylazaniumyl)hexanoate	Alkaloids	Alkaloids	189.16	84.08	188.152	[M+H]+	2	-
1201	L-Carnitine	Alkaloids	Alkaloids	162.11	85.03	161.105	[M+H]+	3	C00318
1202	Diosmetin-7-O-glucuronide	Flavonoids	Flavones	477.1	301.07	476.096	[M+H]+	3	-
1203	5-Aminonicotinic acid	Alkaloids	Alkaloids	139.05	93.05	138.043	[M+H]+	1	-
1204	L-Methionine S-oxide	Amino acids and derivatives	Amino acids and derivatives	166.05	102.06	165.046	[M+H]+	3	C02989
1205	LysoPC 20:0	Lipids	LPC	552.4	184.07	551.395	[M+H]+	3	-
1206	N-methylanthraniloyl-beta-D-glucose	Others	Others	314.13	152.07	313.116	[M+H]+	2	-
1207	Menisdaurine	Alkaloids	Alkaloids	314.12	152.07	313.116	[M+H]+	2	-
1208	Tomenin*	Lignans and Coumarins	Coumarins	385.11	223.06	384.106	[M+H]+	2	-
1209	Cyclo(Pro-Glu)	Amino acids and derivatives	Amino acids and derivatives	227.1	116.07	226.095	[M+H]+	2	-
1210	Trehalosamine	Others	Saccharides	342.14	162.07	341.132	[M+H]+	3	-
1211	Val-Ala-Ile	Amino acids and derivatives	Amino acids and derivatives	302.21	143.12	301.2	[M+H]+	3	-
1212	Inamoside	Terpenoids	Sesquiterpenoids	387.2	137.1	386.194	[M+H]+	2	-
1213	(8R)-9-hydroxy-8-(hydroxymethyl)-6-methoxy-8-methylpyrano[2,3-f]chromen-2-one	Terpenoids	Terpene	291.09	139.04	290.079	[M+H]+	3	-
1214	(6S,9R)-Vomifoliol	Terpenoids	Monoterpenoids	225.15	67.06	224.141	[M+H]+	3	C01760
1215	Val Phe Glu	Amino acids and derivatives	Amino acids and derivatives	394.2	120.08	393.19	[M+H]+	2	-
1216	Glucosyl-5,8,3'-trihydroxy-6,7,4'-trimethoxyflavone-8-O-β-D-glucoside	Flavonoids	Flavones	685.2	523.15	684.19	[M+H]+	3	-
1217	Iristectorin B	Flavonoids	Isoflavones	493.13	316.1	492.127	[M+H]+	3	-
1218	Leu-Glu-Ile	Amino acids and derivatives	Amino acids and derivatives	374.23	243.13	373.221	[M+H]+	3	-
1219	5,4'-Dihydroxy-7,3'-dimethoxyflavanone*	Flavonoids	Flavanones	317.1	167.03	316.095	[M+H]+	3	-
1220	L-Ornithine	Amino acids and derivatives	Amino acids and derivatives	133.1	70.07	132.09	[M+H]+	3	C00077
1221	5β,6β-dihydroxycyclohex-2-en-1-O-β-glucopyranoside	Others	Ketone compounds	307.1	127.04	306.095	[M+H]+	2	-
1222	2',4',6',3-Tetrahydroxy-4-methoxychalcone	Flavonoids	Chalcones	303.09	153.02	302.078	[M+H]+	2	-
1223	17,17-Dimethyl-18-norandrosta-4,13-dien-3-one	Terpenoids	Ditepenoids	285.22	199.15	284.214	[M+H]+	1	C14655
1224	Scorzocreticoside II	Others	Others	595.2	287.09	594.195	[M+H]+	2	-
1225	30-O-Acetylhamaudol	Others	Chromone	319.12	189.05	318.11	[M+H]+	3	-
1226	1-Methyltryptophan*	Amino acids and derivatives	Amino acids and derivatives	219.11	132.09	218.106	[M+H]+	3	-
1227	LysoPC 16:2(2n isomer)*	Lipids	LPC	492.31	184.07	491.301	[M+H]+	2	-
1228	3-(2-hydroxyethyl)-5,7-dimethoxy-4-methyl-2H-1-benzopyran-2-one	Others	Others	265.11	173.06	264.1	[M+H]+	3	-
1229	1(10),15-Rosadiene-2,12-dione	Terpenoids	Ditepenoids	301.22	147.08	300.209	[M+H]+	1	-
1230	Olibanumol D*	Terpenoids	Ditepenoids	287.24	119.08	286.23	[M+H]+	1	-
1231	2-hydroxy-3,4,6-trimethoxychalcone	Flavonoids	Chalcones	315.12	195.07	314.115	[M+H]+	3	-
1232	Glu-Cys-Glu	Amino acids and derivatives	Amino acids and derivatives	380.11	147.04	379.105	[M+H]+	3	-
1233	LysoPE 20:4(2n isomer)*	Lipids	LPE	502.29	361.27	501.286	[M+H]+	2	-
1234	4-Coumaroylshikimate	Phenolic acids	Phenolic acids	321.1	147.04	320.09	[M+H]+	1	C02947
1235	5-Desmethylsinensetin*	Flavonoids	Flavones	359.11	344.09	358.105	[M+H]+	1	-
1236	Mandshurin	Lignans and Coumarins	Coumarins	385.11	223.06	384.106	[M+H]+	3	-
1237	LysoPE 18:0(2n isomer)	Lipids	LPE	482.32	341.31	481.317	[M+H]+	2	-
1238	L-Palmitoylcarnitine	Alkaloids	Alkaloids	400.34	85.03	399.335	[M+H]+	3	C02990
1239	Adenosine 2',3'-cyclic phosphate*	Nucleotides and derivatives	Nucleotides and derivatives	330.06	136.06	329.053	[M+H]+	2	-
1240	5'-Demethylaquillochin	Lignans and Coumarins	Lignans	387.11	191.07	386.1	[M+H]+	3	-
1241	Dehydro-4-Epiabietal	Terpenoids	Ditepenoids	285.22	133.1	284.214	[M+H]+	1	-
1242	N-Acetylserotonin	Alkaloids	Plumerane	219.11	160.08	218.106	[M+H]+	3	C00978
1243	Dinortrixagone	Terpenoids	Sesquiterpenoids	261.22	121.1	260.214	[M+H]+	1	-
1244	2-Hydroxy-Pimara-5,15-dien-19-oic acid	Terpenoids	Ditepenoids	319.23	149.1	318.219	[M+H]+	1	-
1245	20beta-carboxylconidiogenone C	Terpenoids	Ditepenoids	317.21	149.1	316.204	[M+H]+	1	-
1246	Desacetoxymatricarin	Terpenoids	Sesquiterpenoids	247.13	187.11	246.126	[M+H]+	3	C09394
1247	Gomphrenin-I*	Alkaloids	Plumerane	551.15	389.1	550.144	[M+H]+	3	C08544
1248	5-Hydroxymethyl-2-furaldehyde	Others	Aldehyde compounds	127.04	97.03	126.032	[M+H]+	1	C11101
1249	Loliolide*	Terpenoids	Monoterpenoids	197.12	133.1	196.11	[M+H]+	1	-
1250	L-Lysine-Butanoic Acid	Amino acids and derivatives	Amino acids and derivatives	235.17	118.09	234.158	[M+H]+	3	-
1251	N-Methyl-α-aminoisobutyric acid	Amino acids and derivatives	Amino acids and derivatives	235.16	118.09	117.079	[2M+H]+	3	-
1252	Glu-Ser	Amino acids and derivatives	Amino acids and derivatives	235.09	118.08	234.085	[M+H]+	3	-
1253	6-(6-aminohexanoylamino)hexanoate*	Amino acids and derivatives	Amino acids and derivatives	245.19	86.1	244.179	[M+H]+	1	-
1254	Diosmetin-6-C-glucoside	Flavonoids	Flavones	463.12	427.1	462.116	[M+H]+	1	-
1255	Met-Tyr	Amino acids and derivatives	Amino acids and derivatives	313.12	104.05	312.114	[M+H]+	3	-
1256	N-Cinnamoylputrescine	Alkaloids	Phenolamine	219.15	131.05	218.143	[M+H]+	3	-
1257	4-O-Methyl-DIBOA-Glucoside	Alkaloids	Alkaloids	358.11	178.05	357.106	[M+H]+	3	-
1258	Fraxiresinol	Lignans and Coumarins	Lignans	405.15	167.07	404.147	[M+H]+	3	-
1259	2-(4-hydroxyphenyl)-2H-chromene-3,5,7-triol	Flavonoids	Flavanols	273.08	123.04	272.068	[M+H]+	2	-
1260	Santalal	Terpenoids	Sesquiterpenoids	219.17	145.1	218.167	[M+H]+	3	-
1261	5-hydroxy-6,8-dimethoxy-2,3-dimethylbenzo[g]chromen-4-one	Others	Xanthone	301.1	301.07	300.1	[M+H]+	3	-
1262	Diferuloylcadaverine	Alkaloids	Phenolamine	455.22	177.05	454.21	[M+H]+	1	-
1263	Excocarinol D	Terpenoids	Ditepenoids	285.22	159.12	284.214	[M+H]+	1	-
1264	Matairesinoside	Lignans and Coumarins	Lignans	521.2	341.14	520.194	[M+H]+	3	-
1265	Pro-Val-Leu	Amino acids and derivatives	Amino acids and derivatives	328.22	169.14	327.216	[M+H]+	3	-
1266	Glucosylschizandriside	Lignans and Coumarins	Lignans	655.26	331.08	654.252	[M+H]+	3	-
1267	5,7,4'-Trihydroxy-6,8-dimethoxyisoflavone-7-O-galactoside-glucoside	Flavonoids	Isoflavones	655.19	331.08	654.18	[M+H]+	3	-
1268	Tricin-4'-O-glucoside-7-O-glucoside*	Flavonoids	Flavones	655.19	331.08	654.18	[M+H]+	1	-
1269	N-trans-cinnamoylphydroxyphenylethylamine*	Alkaloids	Phenolamine	268.13	131.05	267.126	[M+H]+	1	-
1270	Hispanolone	Terpenoids	Ditepenoids	319.22	301.22	318.219	[M+H]+	1	-
1271	N-(1-Deoxy-1-fructosyl)phenylalanine	Amino acids and derivatives	Amino acids and derivatives	328.12	166.07	327.111	[M+H]+	1	-
1272	6,16-Kauradien-19-Oic Acid	Terpenoids	Ditepenoids	301.22	189.16	300.209	[M+H]+	1	-
1273	21,23-Epoxy-21,24,25-trihydroxylanost-7-en-3-one (Melianodiol)	Terpenoids	Triterpene	489.36	379.3	488.35	[M+H]+	3	-
1274	Cafestol	Terpenoids	Ditepenoids	317.21	299.2	316.204	[M+H]+	3	C09066
1275	4,4,5-Trihydroxy-1,1'-di-2-propenylbiphenyl	Lignans and Coumarins	Lignans	283.13	121.07	282.126	[M+H]+	3	-
1276	N-Hexanoyl nornicotine	Alkaloids	Pyridine alkaloids	247.18	149.11	246.173	[M+H]+	3	-
1277	Norflickinflimiod F	Terpenoids	Ditepenoids	291.2	145.1	290.188	[M+H]+	1	-
1278	3-Hydroxy-1-methoxy-9,10-anthraquinone	Quinones	Anthraquinone	255.06	181.06	254.057	[M+H]+	3	-
1279	dihydro-N-feruloyltyramine	Alkaloids	Phenolamine	316.14	177.06	315.147	[M+H]+	1	-
1280	2-(Butoxycarbonyl)benzoic acid	Others	Others	223.1	121.03	222.089	[M+H]+	1	-
1281	[6]-Gingerol	Others	Ketone compounds	295.19	137.06	294.183	[M+H]+	3	C10462
1282	LysoPC 20:0(2n isomer)	Lipids	LPC	552.4	184.07	551.395	[M+H]+	3	-
1283	3,5,7-trihydroxy-dihydroflavone-6-C-glucoside-8-C-arabinoside	Flavonoids	Flavones	567.17	411.1	566.164	[M+H]+	3	-
1284	Hispidulin-8-C-(2''-O-glucosyl)glucoside	Flavonoids	Flavones	625.18	463.13	624.169	[M+H]+	1	-
1285	1,3-O-Diferuloylglycerol	Phenolic acids	Phenolic acids	445.15	177.05	444.142	[M+H]+	1	-
1286	2,3-dihydro-6-hydroxyltryptophan N-Glucoside	Alkaloids	Plumerane	385.16	206.08	384.153	[M+H]+	3	-
1287	5-Oxo-D-proline	Amino acids and derivatives	Amino acids and derivatives	130.05	84.05	129.043	[M+H]+	2	C02237
1288	(2R)-5-oxooxolane-2-carboxamide	Alkaloids	Alkaloids	130.05	84.04	129.043	[M+H]+	2	-
1289	taepeenin K	Terpenoids	Ditepenoids	289.25	233.19	288.245	[M+H]+	3	-
1290	2,6-dimethyl-13-methylidenetetracyclo[8.6.0.02,7.011,14]hexadec-1(16)-ene-6-carboxylic acid	Terpenoids	Ditepenoids	301.22	159.12	300.209	[M+H]+	2	-
1291	LysoPE 20:4*	Lipids	LPE	502.29	361.27	501.286	[M+H]+	2	-
1292	Quercetin-5-O-β-D-glucoside*	Flavonoids	Flavonols	465.1	303.05	464.096	[M+H]+	2	-
1293	Quercetin-3-O-alloside; Isohyperoside*	Flavonoids	Flavonols	465.1	303.06	464.096	[M+H]+	2	-
1294	α-Hydrojuglone glucoside	Quinones	Quinones	339.11	177.05	338.1	[M+H]+	1	-
1295	2-Ethyl-3-methylmaleimide-N-glucoside	Alkaloids	Alkaloids	302.12	140.07	301.116	[M+H]+	3	-
1296	N-(nonanoyl)nornicotine	Alkaloids	Pyridine alkaloids	319.2	149.11	318.194	[M+H]+	2	-
1297	O-MethylChrysoeriol-8-C-glucoside	Flavonoids	Flavones	477.14	297.2	476.132	[M+H]+	3	-
1298	Nortropine	Alkaloids	Tropan alkaloids	128.1	84.08	127.1	[M+H]+	3	-
1299	Phellamurin	Flavonoids	Flavanonols	519.19	357.13	518.179	[M+H]+	2	C09808
1300	Hercynine	Alkaloids	Alkaloids	198.12	95.06	197.116	[M+H]+	3	C05575
1301	Isooxyprohurin	Lignans and Coumarins	Coumarins	287.09	175	286.084	[M+H]+	3	-
1302	Cyclo(Pro-Pro)	Amino acids and derivatives	Amino acids and derivatives	195.11	70.06	194.106	[M+H]+	3	-
1303	17-(2,6-dihydroxy-6-methyl-3-((3,4,5-trihydroxy-6-(hydroxymethyl)tetrahydro-2H-pyran-2-yl)oxy)heptan-2-yl)-3,14-dihydroxy-10,13-dimethyl-1,2,3,4,5,9,10,11,12,13,14,15,16,17-tetradecahydro-6H-cyclopenta[a]phenanthren-6-one	Steroids	Steroidal saponins	627.37	465.32	626.367	[M+H]+	2	-
1304	Tricin-5-O-arabinoside-7-O-syringylalcoholether	Flavonoids	Flavones	629.18	331.08	628.179	[M+H]+	1	-
1305	Isoguanosine	Nucleotides and derivatives	Nucleotides and derivatives	284.1	152.06	283.092	[M+H]+	3	C08432
1306	Diosmetin-7-O-galactoside*	Flavonoids	Flavones	463.12	301.07	462.116	[M+H]+	1	-
1307	6-C-MethylKaempferol-3-glucoside*	Flavonoids	Flavonols	463.12	301.08	462.116	[M+H]+	1	-
1308	Homoplantaginin*	Flavonoids	Flavones	463.13	301.07	462.116	[M+H]+	1	C17762
1309	Ile-Glu-Val	Amino acids and derivatives	Amino acids and derivatives	360.21	229.12	359.206	[M+H]+	3	-
1310	2-Methylcyclohexane-1,3-dione	Others	Ketone compounds	127.07	81.07	126.068	[M+H]+	3	-
1311	Turmerone	Terpenoids	Sesquiterpenoids	219.17	159.12	218.167	[M+H]+	1	C17494
1312	Solatuberenol A	Others	Others	225.15	95.08	224.141	[M+H]+	3	-
1313	Cyclo(D-Phe-L-Pro)	Amino acids and derivatives	Amino acids and derivatives	245.13	120.08	244.121	[M+H]+	3	-
1314	Ser-Val-Leu	Amino acids and derivatives	Amino acids and derivatives	318.2	159.11	317.195	[M+H]+	3	-
1315	(+)-Peusedanol	Lignans and Coumarins	Coumarins	265.11	173.06	264.1	[M+H]+	1	-
1316	(2S,4S,4aR,4bR,10aR)-2-ethenyl-2,4a,8,8-tetramethyl-1,2,3,4,4a,4b,5,6,7,8,10,10a-dodecahydrophenanthren-4-ol	Terpenoids	Ditepenoids	289.25	95.09	288.245	[M+H]+	1	-
1317	JiangxiBaiyingsu I	Terpenoids	Sesquiterpenoids	293.21	149.1	292.204	[M+H]+	3	-
1318	2-(7-hydroxy-4-methoxyphenanthren-2-yl)oxy-6-(hydroxymethyl)oxane-3,4,5-triol	Others	Others	403.14	167.07	402.132	[M+H]+	2	-
1319	Tricin-7-O-(6'-O-glucoside)glucuronicacid	Flavonoids	Flavones	669.16	331.08	668.159	[M+H]+	1	-
1320	Pyramidatin F*	Others	Others	401.16	217.09	400.152	[M+H]+	3	-
1321	N-2-Phenylethyl-cinnamamide	Alkaloids	Phenolamine	252.14	131.05	251.131	[M+H]+	1	-
1322	1-Stearidonoyl-Glycerol	Lipids	Glycerol ester	351.25	147.12	350.246	[M+H]+	2	-
1323	(2E)-N-[(2S)-2-hydroxy-2-phenylethyl]-3-phenylprop-2-enamide*	Alkaloids	Alkaloids	268.13	131.05	267.126	[M+H]+	1	-
1324	LysoPC 20:1	Lipids	LPC	550.39	184.07	549.379	[M+H]+	1	-
1325	3-(Acetyloxy)-13,15-dihydroxyoleanan-12-one (Rubiprasin A)	Terpenoids	Triterpene	517.39	425.34	516.381	[M+H]+	3	-
1326	Cyclo(D-Val-L-Pro)	Amino acids and derivatives	Amino acids and derivatives	197.13	70.07	196.121	[M+H]+	3	-
1327	3'-O-Methyltricetin	Flavonoids	Flavones	317.06	302.04	316.058	[M+H]+	2	C19739
1328	Steviol	Terpenoids	Ditepenoids	319.23	255.21	318.219	[M+H]+	1	C20212
1329	Aristolone	Terpenoids	Sesquiterpenoids	219.17	121.07	218.167	[M+H]+	1	-
1330	9-Oxo-10,12-Octadecadienoic Acid	Lipids	Free fatty acids	295.23	151.11	294.219	[M+H]+	1	-
1331	N-coumaroyl tyramine 4'-O-beta-D-glucoside	Alkaloids	Phenolamine	446.18	284.13	445.174	[M+H]+	2	-
1332	Cinnamoyltyramine*	Alkaloids	Phenolamine	268.13	131.05	267.126	[M+H]+	1	-
1333	(7'R,8'R)-7'8'-dihydro-7'-(5'-hydroxy-3'-methoxphenyl)-3-methoxy-8'-methyl-1-(E)-propenylbenzof-uran	Lignans and Coumarins	Lignans	327.16	137.06	326.152	[M+H]+	2	-
1334	LysoPE 15:0(2n isomer)*	Lipids	LPE	440.28	299.26	439.27	[M+H]+	1	-
1335	Oxyanin A	Flavonoids	Flavonols	361.09	329.07	360.084	[M+H]+	3	C10115
1336	Ethyl isobutyrate	Organic acids	Organic acids	117.09	89.06	116.084	[M+H]+	3	-
1337	Inflexarabdonin J	Terpenoids	Ditepenoids	319.23	215.18	318.219	[M+H]+	3	-
1338	17beta-hydroxy-3-oxo-19-nor-5alpha-androst-1-ene	Steroids	Steroid	275.2	133.1	274.193	[M+H]+	1	-
1339	2,4,6-Trihydroxybenzophenone	Others	Ketone compounds	231.07	153.02	230.058	[M+H]+	3	C06356
1340	13-Hydroxy-9(11),16-Kauradien-19-Oic Acid	Terpenoids	Ditepenoids	317.21	149.09	316.204	[M+H]+	1	-
1341	1,4-Dideoxy-1,4-imino-(2-O-β-D-glucosyl)-D-arabinitol	Alkaloids	Pyrrole alkaloids	296.13	134.08	295.127	[M+H]+	3	-
1342	Sileneoside H	Steroids	Steroidal saponins	701.37	539.32	700.367	[M+H]+	3	-
1343	Aquilariaene F	Terpenoids	Ditepenoids	291.23	95.08	290.225	[M+H]+	2	-
1344	Cochinchinenin	Phenolic acids	Phenolic acids	515.21	137.06	514.199	[M+H]+	3	-
1345	N-Acetyltyramine	Amino acids and derivatives	Amino acids and derivatives	180.1	121.07	179.095	[M+H]+	3	-
1346	5-Hydroxy-7,8,2',6'-Tetramethoxyflavone (Altisin)	Flavonoids	Flavones	359.11	326.08	358.105	[M+H]+	2	-
1347	3'-Deoxyderhamnosylmaysin-8-C-glucoside	Flavonoids	Flavones	577.15	481.11	576.148	[M+H]+	3	-
1348	Murraol	Lignans and Coumarins	Coumarins	261.11	201.09	260.105	[M+H]+	3	-
1349	Aquilegiolide	Others	Ketone compounds	153.05	77.04	152.047	[M+H]+	3	-
1350	N-[(R)-2-Hydroxy-3,3-dimethyl-4-(β-D-glucopyranosyloxy)butyryl]-β-alanine	Alkaloids	Alkaloids	382.17	220.12	381.163	[M+H]+	2	-
1351	Herbacetin-3-O-glucuronide	Flavonoids	Flavonols	479.08	303.05	478.075	[M+H]+	3	-
1352	Pro-Leu-Glu	Amino acids and derivatives	Amino acids and derivatives	358.2	183.15	357.19	[M+H]+	3	-
1353	Galangin-8-C-Arabinoside*	Flavonoids	Flavones	403.1	367.08	402.095	[M+H]+	3	-
1354	Apigenin-6-C-arabinoside*	Flavonoids	Flavones	403.1	367.08	402.095	[M+H]+	3	-
1355	14-Hydroxy-retro-retinol	Terpenoids	Ditepenoids	303.23	133.1	302.225	[M+H]+	1	-
1356	Usaramine	Alkaloids	Alkaloids	352.18	120.08	351.168	[M+H]+	3	C10413
1357	Tropinone	Alkaloids	Alkaloids	140.11	98.1	139.1	[M+H]+	3	C00783
1358	Ile-Ser-Thr	Amino acids and derivatives	Amino acids and derivatives	320.19	177.05	319.174	[M+H]+	3	-
1359	paratensein-7-O-glucoside	Flavonoids	Isoflavones	463.12	301.07	462.116	[M+H]+	3	-
1360	Tectoridin	Flavonoids	Isoflavones	463.12	301.09	462.116	[M+H]+	3	C10533
1361	Fagomine	Alkaloids	Piperidine alkaloids	148.1	86.06	147.089	[M+H]+	3	C10144
1362	Icariside B1	Terpenoids	Sesquiterpenoids	387.2	225.14	386.194	[M+H]+	3	-
1363	2-amino-2-(1-methyl-1H-pyrazol-4-yl)acetic acid	Alkaloids	Alkaloids	156.08	110.07	155.069	[M+H]+	2	-
1364	2-hydroxymethyl-D-ribono-γ-lactone	Others	Others	133.05	69.03	132.042	[M+H]+	2	-
1365	11-Hydroxyjasmonic acid	Terpenoids	Sesquiterpenoids	227.13	149.1	226.121	[M+H]+	2	-
1366	Platanionoside J*	Terpenoids	Sesquiterpenoids	375.24	177.16	374.231	[M+H]+	3	-
1367	Arg-Ile-Ser	Amino acids and derivatives	Amino acids and derivatives	375.24	177.17	374.228	[M+H]+	3	-
1368	LysoPC 19:0	Lipids	LPC	538.39	184.07	537.379	[M+H]+	3	-
1369	Rubellacrn E*	Terpenoids	Ditepenoids	287.24	159.12	286.23	[M+H]+	1	-
1370	Isopimaradienal	Terpenoids	Terpene	287.24	149.13	286.23	[M+H]+	3	C18222
1371	Chrysoeriol feruloyl glucosyl glucoside	Flavonoids	Flavones	801.23	301.07	800.216	[M+H]+	3	-
1372	Val-Val-Asp	Amino acids and derivatives	Amino acids and derivatives	332.18	171.15	331.174	[M+H]+	3	-
1373	LysoPC 16:1(2n isomer)*	Lipids	LPC	494.32	184.07	493.317	[M+H]+	1	-
1374	Apigenin 7-Glucuronoside-4'-Glucoside	Flavonoids	Flavones	609.15	271.06	608.138	[M+H]+	2	-
1375	5-methyl-14-methylidenetetracyclo[11.2.1.01,10.04,9]hexadecane-5-carboxylic acid	Terpenoids	Ditepenoids	289.21	271.24	288.209	[M+H]+	1	-
1376	Prudomenin*	Flavonoids	Flavonols	493.13	331.08	492.127	[M+H]+	1	-
1377	Pro-Glu-Ala	Amino acids and derivatives	Amino acids and derivatives	316.14	145.03	315.143	[M+H]+	3	-
1378	2-Ethynylbenzaldehyde	Others	Aldehyde compounds	131.05	77.04	130.042	[M+H]+	3	-
1379	Anabasine	Alkaloids	Pyridine alkaloids	163.12	118.07	162.116	[M+H]+	3	C06180
1380	Solidagenone	Terpenoids	Ditepenoids	317.21	119.09	316.204	[M+H]+	3	-
1381	Senecionine	Alkaloids	Alkaloids	336.18	120.08	335.173	[M+H]+	3	C06176
1382	(4R)-4-methyl-L-proline	Amino acids and derivatives	Amino acids and derivatives	130.09	56.05	129.079	[M+H]+	1	-
1383	Apigenin-7-O-Gentiobioside	Flavonoids	Flavones	595.17	271.06	594.159	[M+H]+	3	-
1384	N5-(1-Iminoethyl)-L-ornithine	Amino acids and derivatives	Amino acids and derivatives	174.12	70.07	173.116	[M+H]+	3	-
1385	2-Linoleoylglycerol*	Lipids	Glycerol ester	355.28	263.24	354.277	[M+H]+	1	-
1386	Cirsiliol-8-C-glucoside	Flavonoids	Flavones	493.14	373.1	492.127	[M+H]+	3	-
1387	Neobavaisoflavone*	Flavonoids	Isoflavones	323.13	267.07	322.12	[M+H]+	3	-
1388	Spinosin	Flavonoids	Flavones	609.18	327.09	608.174	[M+H]+	1	C17834
1389	L-4-Acetylphenylalanine	Amino acids and derivatives	Amino acids and derivatives	208.1	120.08	207.089	[M+H]+	3	-
1390	Chrysin-5-O-glucoside (Toringin)*	Flavonoids	Flavones	417.12	255.07	416.111	[M+H]+	3	-
1391	Senkyunolide K	Others	Lactones	209.12	125.06	208.11	[M+H]+	3	-
1392	(2S,4aR,4bS,7S)-1,1,4a-trimethyl-7-propan-2-yl-2,4b,5,6,7,8-hexahydrophenanthren-2-ol	Terpenoids	Ditepenoids	287.24	121.1	286.23	[M+H]+	1	-
1393	15,16-Dihydroxy-7-Isopimaren-3-one*	Terpenoids	Ditepenoids	321.24	285.22	320.235	[M+H]+	1	-
1394	4',5,6,7-Tetramethoxyflavone	Flavonoids	Flavones	343.12	313.07	342.11	[M+H]+	3	C14472
1395	3-Oxo-alpha-ionol glucoside*	Terpenoids	Sesquiterpenoids	371.21	191.14	370.199	[M+H]+	2	-
1396	4-Nitrophenol	Others	Others	140.03	98.96	139.027	[M+H]+	3	C00870
1397	5'-Deoxyadenosine*	Nucleotides and derivatives	Nucleotides and derivatives	252.1	136.06	251.102	[M+H]+	1	C05198
1398	6-Hydroxymethylherniarin	Lignans and Coumarins	Coumarins	207.07	85.03	206.058	[M+H]+	3	-
1399	L-Pipecolate	Alkaloids	Piperidine alkaloids	130.09	84.08	129.079	[M+H]+	1	C00408
1400	N-(4-Aminobutyl)benzamide	Alkaloids	Alkaloids	193.13	105.03	192.126	[M+H]+	2	-
1401	8-C-xylopyranosylchrysoeriol 2''-O-glucoside*	Flavonoids	Flavones	595.17	433.12	594.158	[M+H]+	1	-
1402	Vitexin -4''-O-glucoside*	Flavonoids	Flavones	595.17	433.11	594.159	[M+H]+	1	-
1403	Hispidulin-8-C-(2''-O-xylosyl)glucoside	Flavonoids	Flavones	595.17	463.13	594.159	[M+H]+	3	-
1404	Val-Ile-Asp	Amino acids and derivatives	Amino acids and derivatives	346.2	185.16	345.19	[M+H]+	3	-
1405	Gardenin A malonyl glucoside	Flavonoids	Flavones	667.18	361.09	666.18	[M+H]+	3	-
1406	Phe-Leu-Asp	Amino acids and derivatives	Amino acids and derivatives	394.2	120.08	393.19	[M+H]+	2	-
1407	Feruloylspermidine	Alkaloids	Phenolamine	322.21	177.05	321.205	[M+H]+	3	-
1408	Chiirirhamnin	Flavonoids	Flavonols	595.17	457.11	594.158	[M+H]+	1	-
1409	Robinetin	Flavonoids	Flavonols	303.05	137.02	302.043	[M+H]+	3	C10177
1410	L-Alanyl-L-Phenylalanine	Amino acids and derivatives	Amino acids and derivatives	237.12	120.09	236.116	[M+H]+	2	-
1411	Luteolin-8-C-arabinoside	Flavonoids	Flavones	419.09	383.07	418.089	[M+H]+	1	-
1412	6-Hydroxymusizin-8-O-β-D-glucoside	Others	Ketone compounds	395.13	233.08	394.126	[M+H]+	3	-
1413	Dihydrozeatin-O-glucoside riboside	Alkaloids	Alkaloids	516.23	384.19	515.223	[M+H]+	3	-
1414	Methyl 5-phenyl-4-pentynoate	Others	Others	189.09	129.07	188.084	[M+H]+	1	-
1415	pimara-5,8,15-trien-2,19-diol	Terpenoids	Ditepenoids	303.23	133.1	302.225	[M+H]+	1	-
1416	Epirosmanol	Terpenoids	Ditepenoids	347.18	301.18	346.178	[M+H]+	2	-
1417	Rhamnazin 3-O-β-D-glucopyranoside(Flavoyadorinin A)*	Flavonoids	Flavonols	493.13	331.08	492.127	[M+H]+	1	-
1418	Jaceoside*	Flavonoids	Flavones	493.14	331.08	492.127	[M+H]+	1	-
1419	Phe-Ile	Amino acids and derivatives	Amino acids and derivatives	279.17	120.09	278.163	[M+H]+	3	-
1420	Tricetin-5-O-(6''-malonyl)glucoside	Flavonoids	Flavones	551.1	303.05	550.096	[M+H]+	3	-
1421	Tricin-4'-O-(β-guaiacylglycerol)ether-5-O-(6''-malonyl)glucoside*	Flavonoids	Flavones	775.21	331.08	774.201	[M+H]+	1	-
1422	4',5-Dihydroxy-3',5'-dimethoxyflavone	Flavonoids	Flavones	315.09	272.07	314.079	[M+H]+	1	-
1423	Centrolobol	Phenolic acids	Phenolic acids	301.18	131.05	300.173	[M+H]+	3	-
1424	3-(3,4-dihydroxyphenyl)-1-(3,4,5-trihydroxyphenyl)prop-2-en-1-one*	Flavonoids	Chalcones	289.07	153.02	288.063	[M+H]+	2	-
1425	Creatinine	Alkaloids	Alkaloids	114.07	86.07	113.059	[M+H]+	3	C00791
1426	N-Feruloyloctopamine*	Alkaloids	Phenolamine	330.13	177.06	329.126	[M+H]+	1	-
1427	Gly-Leu-Val	Amino acids and derivatives	Amino acids and derivatives	288.19	143.12	287.185	[M+H]+	3	-
1428	(9R,13R)-10,11-dihydro-12-oxo-15-phytoenoic acid	Lipids	Free fatty acids	295.23	151.11	294.219	[M+H]+	1	-
1429	Lys-Phe	Amino acids and derivatives	Amino acids and derivatives	294.18	84.08	293.174	[M+H]+	3	-
1430	voulkensin D	Terpenoids	Ditepenoids	303.23	149.1	302.225	[M+H]+	3	-
1431	7-Ethenyl-1,1,7-Trimethyl-9-Oxo-1,2,3,4,4A,4B,5,6,7,9,10,10A-Dodecahydrophenanthrene-4A-Carboxylic Acid	Terpenoids	Ditepenoids	317.21	123.12	316.204	[M+H]+	1	-
1432	Isovitexin-2''-O-xyloside	Flavonoids	Flavones	565.15	433.11	564.148	[M+H]+	2	-
1433	2-Methyl-5-acetonyl-7-hydroxychromone glucoside	Others	Chromone	395.13	233.08	394.126	[M+H]+	3	-
1434	12-Hydroxy-16-heptadecynoic acid	Lipids	Free fatty acids	283.22	157.1	282.219	[M+H]+	3	-
1435	1-(hydroxymethyl)-1,4a-dimethyl-7-propan-2-yl-2,3,4,9,10,10a-hexahydrophenanthren-9-ol	Terpenoids	Ditepenoids	303.23	135.12	302.225	[M+H]+	1	-
1436	Gardenin B*	Flavonoids	Flavones	359.11	329.07	358.105	[M+H]+	3	C15109
1437	gamma-Hydroxy-3-pyridinebutanoate	Alkaloids	Pyridine alkaloids	182.08	136.08	181.074	[M+H]+	3	C19579
1438	Leu-Thr-Ala	Amino acids and derivatives	Amino acids and derivatives	304.19	86.1	303.179	[M+H]+	2	-
1439	Andrographidine D aglycone*	Flavonoids	Flavanones	359.11	329.06	358.105	[M+H]+	3	-
1440	LysoPC 16:2*	Lipids	LPC	492.31	184.07	491.301	[M+H]+	2	-
1441	Chrysoeriol-6,8-di-C-glucoside-4'-O-glucoside	Flavonoids	Flavones	787.23	625.17	786.222	[M+H]+	2	-
1442	Chrysoeriol-7-O-(6''-sinapoyl)glucoside	Flavonoids	Flavones	669.18	207.07	668.174	[M+H]+	3	-
1443	Lappaconitine	Alkaloids	Terpenoid alkaloids	585.32	567.31	584.31	[M+H]+	3	C08694
1444	Antiarol	Others	Others	185.08	125.06	184.074	[M+H]+	3	C10765
1445	4-amino-5-(butylamino)-5-oxopentanoic acid	Amino acids and derivatives	Amino acids and derivatives	203.14	84.04	202.132	[M+H]+	3	-
1446	Apigenin-8-C-glucoside-7-O-Sophoroside	Flavonoids	Flavones	757.22	595.2	756.211	[M+H]+	3	-
1447	Fraxidinglucoside*	Lignans and Coumarins	Coumarins	385.12	223.06	384.106	[M+H]+	2	-
1448	3-ethyl-7-hydroxy-5,6-dimethoxyphthalide	Others	Others	239.09	147.04	238.084	[M+H]+	2	-
1449	LysoPC 19:2(2n isomer)	Lipids	LPC	534.36	184.07	533.348	[M+H]+	2	-
1450	4'-O-Glucosylvitexin	Flavonoids	Flavones	595.17	433.12	594.159	[M+H]+	3	-
1451	1-methyl-9-[2-(1,2,4-triazol-1-yl)ethyl]-2H-pyrido[3,4-b]indol-7-one	Alkaloids	Alkaloids	294.13	128.07	293.128	[M+H]+	3	-
1452	Apigenin-7-O-glucuronide	Flavonoids	Flavones	447.09	271.06	446.085	[M+H]+	3	-
1453	Salicylamide	Alkaloids	Alkaloids	138.06	77.04	137.048	[M+H]+	3	-
1454	Piptamine	Alkaloids	Alkaloids	332.33	240.27	331.324	[M+H]+	3	-
1455	3-Hydroxy-3,7,11-trimethyldodeca-1,6E,10-trien-9-yl isobutyrate	Terpenoids	Sesquiterpenoids	295.23	151.11	294.219	[M+H]+	3	-
1456	5-Hydroxyisofraxidin7-beta-D-Glucoside	Lignans and Coumarins	Coumarins	401.11	239.05	400.101	[M+H]+	3	-
1457	3-O-beta-D-glucosyl-esculetin	Lignans and Coumarins	Coumarins	341.09	179.03	340.079	[M+H]+	2	-
1458	Hesperetin-7-O-(6''-malonyl)glucoside	Flavonoids	Flavanones	551.14	303.09	550.132	[M+H]+	3	-
1459	hydnocarpin	Flavonoids	Flavones	465.12	257.04	464.111	[M+H]+	1	-
1460	Grasshopper ketone	Terpenoids	Monoterpenoids	225.15	123.12	224.141	[M+H]+	3	-
1461	2-[(2β,4αβ,8β,8αβ)-decahydro-4α-hydroxy-8,8α-dimethylnaphthalen-2-yl]prop-2-enal	Terpenoids	Sesquiterpenoids	237.18	109.1	236.178	[M+H]+	3	-
1462	Isovitexin-8-O-xyloside	Flavonoids	Flavones	565.15	313.07	564.148	[M+H]+	1	-
1463	Platyphylline	Alkaloids	Pyrrole alkaloids	338.19	141.09	337.189	[M+H]+	3	C10363
1464	LysoPC 22:4	Lipids	LPC	572.37	184.07	571.364	[M+H]+	1	-
1465	Ipratropium	Alkaloids	Alkaloids	332.22	185.16	332.223	[M]+	3	C07052
1466	5,7-Dihydroxy-6,3',4',5'-tetramethoxyflavone (Arteanoflavone)	Flavonoids	Flavones	375.11	345.06	374.1	[M+H]+	3	-
1467	4-Oxo-9Z,11Z,13E,15E-Octadecatetraenoic Acid	Lipids	Free fatty acids	291.2	191.11	290.188	[M+H]+	3	-
1468	5-Hydroxyauranetin	Flavonoids	Flavonols	389.12	328.1	388.116	[M+H]+	1	-
1469	2-Amino-4-dihydroxy octadecyl galactoside	Alkaloids	Alkaloids	480.35	318.3	479.346	[M+H]+	3	-
1470	Chrysoeriol-7-O-(2''-O-glucuronyl)glucoside	Flavonoids	Flavones	639.15	301.07	638.148	[M+H]+	1	-
1471	Erypoegin E*	Flavonoids	Isoflavones	323.13	267.07	322.12	[M+H]+	3	-
1472	1,8-dimethyl-1,3a,8,8a-tetrahydropyrrolo[2,3-b]indole	Alkaloids	Plumerane	187.12	144.08	186.116	[M+H]+	2	-
1473	L-Glutamine tert-butyl ester	Amino acids and derivatives	Amino acids and derivatives	203.14	84.04	202.132	[M+H]+	3	-
1474	Tagalsin G	Terpenoids	Terpene	303.23	303.23	302.225	[M+H]+	3	-
1475	Tricin-5-O-guaiacylglycerol*	Flavonoids	Flavones	527.16	331.08	526.148	[M+H]+	1	-
1476	Apigenin 6-C-glucoside 8-C-arabinoside	Flavonoids	Flavones	565.16	457.11	564.148	[M+H]+	2	-
1477	Peonidin	Flavonoids	Anthocyanidins	301.07	286.05	301.071	[M]+	3	-
1478	O-Feruloyl 7-hydroxycoumarin*	Lignans and Coumarins	Coumarins	339.09	177.05	338.079	[M+H]+	1	-
1479	Pro-Ile	Amino acids and derivatives	Amino acids and derivatives	229.15	84.04	228.147	[M+H]+	3	-
1480	2,4-Dihydroxypteridine	Nucleotides and derivatives	Nucleotides and derivatives	165.04	120.02	164.033	[M+H]+	3	C03212
1481	H-Pro-Ile-OH	Amino acids and derivatives	Amino acids and derivatives	229.15	70.07	228.147	[M+H]+	1	-
1482	(6R,9R)-3-Oxo-α-ionol-β-D-malonyl-glucoside*	Terpenoids	Sesquiterpenoids	457.21	209.15	456.199	[M+H]+	1	-
1483	Met-Lys-Gly	Amino acids and derivatives	Amino acids and derivatives	357.16	176.07	334.167	[M+Na]+	3	-
1484	p-Coumaroylferuloylcadaverine	Alkaloids	Phenolamine	425.21	177.05	424.2	[M+H]+	1	-
1485	9-(6-methylhepta-2,5-dien-2-yl)-1H,3H,5H,6H,6aH,7H,8H,9H,9aH,9bH-azuleno[4,5-c]furan-1-ol	Terpenoids	Ditepenoids	303.23	159.12	302.225	[M+H]+	1	-
1486	Hypaphorine	Alkaloids	Plumerane	247.14	146.06	246.137	[M+H]+	3	C09213
1487	N-p-Coumaroyltyrosine	Amino acids and derivatives	Amino acids and derivatives	328.12	147.05	327.111	[M+H]+	3	-
1488	Cis-N-(4-hydroxycinnamyl)tyrosine	Alkaloids	Alkaloids	328.12	147.04	327.111	[M+H]+	3	-
1489	[2-[4-(5,7-dihydroxy-4-oxochromen-2-yl)-2-methoxyphenoxy]-4,5-dihydroxy-6-(hydroxymethyl)oxan-3-yl] acetate	Flavonoids	Flavones	505.13	301.07	504.127	[M+H]+	2	-
1490	3'-hydroxyPuerarin	Flavonoids	Isoflavones	433.11	313.07	432.106	[M+H]+	3	-
1491	Orientin-2''-O-rhamnoside	Flavonoids	Flavones	595.16	449.11	594.159	[M+H]+	3	-
1492	Isoleucyl-phenylalanyl-threonine	Amino acids and derivatives	Amino acids and derivatives	380.22	120.08	379.211	[M+H]+	3	-
1493	Columbianetin Glucopyranoside	Lignans and Coumarins	Coumarins	409.15	229.09	408.142	[M+H]+	3	-
1494	Derhamnosylapimaysin 8-C-glucoside	Flavonoids	Flavones	577.15	409.09	576.148	[M+H]+	1	-
1495	Wistin	Flavonoids	Isoflavones	461.14	299.09	460.137	[M+H]+	3	-
1496	Quercetin-3',4'-dimethyl ether	Flavonoids	Flavonols	331.08	287.05	330.074	[M+H]+	1	-
1497	Glutamyl-Leucyl-Leucine	Amino acids and derivatives	Amino acids and derivatives	374.23	245.19	373.221	[M+H]+	3	-
1498	Nepetin-8-C-[glucosyl-(1-2)]-glucoside	Flavonoids	Flavones	641.17	479.11	640.164	[M+H]+	2	-
1499	2-Deacetyldecinna moyltaxinine E	Others	Others	479.26	299.2	478.257	[M+H]+	2	-
1500	2-(hydroxymethyl)-6-[(4-hydroxynaphthalen-1-yl)oxy]oxane-3,4,5-triol	Others	Others	323.11	161.06	322.105	[M+H]+	2	-
1501	Ningposide A*	Phenolic acids	Phenolic acids	383.13	177.05	382.126	[M+H]+	3	-
1502	7-ethenyl-1,4a,7-trimethyl-3,4,4b,5,6,8,10,10a-octahydro-2H-phenanthren-1-ol	Terpenoids	Ditepenoids	275.24	149.13	274.23	[M+H]+	2	-
1503	2,6,7,4'-Tetrahydroxyisoflavanone	Flavonoids	Isoflavones	289.07	243.07	288.063	[M+H]+	3	C16233
1504	Feruloyl syringic acid	Phenolic acids	Phenolic acids	375.11	137.1	374.1	[M+H]+	3	-
1505	Tricin-4'-O-Vanillicaldehyde	Flavonoids	Flavones	481.11	315.08	480.106	[M+H]+	1	-
1506	Methyltestosterone	Terpenoids	Ditepenoids	303.23	95.08	302.225	[M+H]+	1	C07198
1507	E-Butylphthalide	Others	Ketone compounds	189.09	143.09	188.084	[M+H]+	3	-
1508	19-Nor-17alpha-pregn-5-en-20-yn-17-ol	Terpenoids	Ditepenoids	285.22	211.15	284.214	[M+H]+	1	-
1509	Methyl cinnamate	Phenolic acids	Phenolic acids	163.08	103.05	162.068	[M+H]+	2	C06358
1510	LysoPC 20:5	Lipids	LPC	542.32	184.07	541.317	[M+H]+	1	-
1511	N-[2-(3,4-Dihydroxyphenyl)-2-hydroxyethyl]-3-(4-methoxyphenyl)-2-propenamide*	Alkaloids	Phenolamine	330.13	177.05	329.126	[M+H]+	1	-
1512	Dhurrin 6'-glucoside	Alkaloids	Alkaloids	474.16	312.11	473.153	[M+H]+	3	-
1513	Chrysoeriol-6-C-glucoside-7-O-glucoside	Flavonoids	Flavones	625.18	445.11	624.169	[M+H]+	1	-
1514	5-hydroxy-1,4a-dimethyl-3,4,5,6,7,8-hexahydronaphthalen-2-one	Terpenoids	Monoterpenoids	195.14	81.07	194.131	[M+H]+	1	-
1515	(+)-Perillyl alcohol	Terpenoids	Monoterpenoids	153.13	107.09	152.12	[M+H]+	3	C22272
1516	Panaxytriol	Lipids	Free fatty acids	279.2	149.02	278.188	[M+H]+	2	C16792
1517	5-Acetylsalicylic acid	Phenolic acids	Phenolic acids	181.05	107.05	180.042	[M+H]+	3	-
1518	Angustanoic acid E	Terpenoids	Ditepenoids	299.2	253.19	298.193	[M+H]+	2	-
1519	3-Hydroxy-1-(4-Hydroxy-3-Methoxyphenyl)Propan-1-One	Others	Ketone compounds	197.08	151.04	196.074	[M+H]+	3	-
1520	N-(4'-O-glycosyl)-feruloyl agmatine	Alkaloids	Phenolamine	469.23	177.05	468.222	[M+H]+	2	-
1521	Oryzalexin D*	Terpenoids	Ditepenoids	305.25	119.09	304.24	[M+H]+	1	-
1522	Ent-2-hydroxy-atis-1,16(17)-dien-3,14-dione	Terpenoids	Ditepenoids	315.2	163.07	314.188	[M+H]+	1	-
1523	Tricin-4'-O-(β-guaiacylglycerol)ether-7-O-(6''-malonyl)glucoside*	Flavonoids	Flavones	775.21	331.08	774.201	[M+H]+	1	-
1524	Quercetin 3,5,7,3,4-pentamethyl ether	Flavonoids	Flavonols	373.13	358.11	372.121	[M+H]+	1	-
1525	5-Hydroxy-3,7,3',4'-tetramethoxyflavone (Retusin)*	Flavonoids	Flavonols	359.11	344.09	358.105	[M+H]+	1	-
1526	Tadehaginoside	Phenolic acids	Phenolic acids	435.13	147.04	434.121	[M+H]+	3	-
1527	Cyclen	Alkaloids	Alkaloids	173.18	70.07	172.169	[M+H]+	3	-
1528	Feruloylputrescine glucoside	Alkaloids	Phenolamine	427.21	177.05	426.199	[M+H]+	2	-
1529	L-Prolyl-L-Leucine	Amino acids and derivatives	Amino acids and derivatives	229.15	70.07	228.147	[M+H]+	1	-
1530	Esculin glucoside	Lignans and Coumarins	Coumarins	503.14	179.03	502.132	[M+H]+	3	-
1531	Ser-Leu-Arg	Amino acids and derivatives	Amino acids and derivatives	375.23	121.06	374.228	[M+H]+	3	-
1532	Tricin-7-O-Glucoside-4'-O-glycerol	Flavonoids	Flavones	567.17	331.08	566.164	[M+H]+	1	-
1533	trans-3'-Hydroxycotinine-O-glucoside	Alkaloids	Pyridine alkaloids	355.15	193.1	354.143	[M+H]+	2	-
1534	4'-(beta-D-glucopyranosyloxy)-5-hydroxy-3,3',7-trimethoxyflavone	Flavonoids	Flavonols	507.15	345.1	506.142	[M+H]+	1	-
1535	3,4,5-Trimethoxyphenol-1-O-β-D-glucoside	Others	Others	347.13	185.08	346.126	[M+H]+	3	-
1536	4,5-dihydroxy-2-methyl-3-[(2S,3R,4S,5S,6R)-3,4,5-trihydroxy-6-(hydroxymethyl)oxan-2-yl]oxybenzoic acid	Phenolic acids	Phenolic acids	347.1	185.05	346.09	[M+H]+	2	-
1537	3-Hydroxypyridine	Alkaloids	Pyridine alkaloids	96.04	68.05	95.0371	[M+H]+	3	-
1538	Gardenin C 5-glucoside	Flavonoids	Flavones	567.17	405.12	566.164	[M+H]+	2	-
1539	Isovitexin-2''-O-rhamnoside (2''-O-alpha-L-Rhamnopyranosyl-isovitexin)*	Flavonoids	Flavones	579.17	433.12	578.164	[M+H]+	3	-
1540	Vitexin 2''-O-beta-L-rhamnoside*	Flavonoids	Flavones	579.17	433.11	578.164	[M+H]+	3	C12628
1541	1-O-p-Coumaroyllysine	Alkaloids	Phenolamine	293.16	147.04	292.142	[M+H]+	2	-
1542	3-Hydroxy-Beta-Ionone 3-(6''-Malonyl)Glucoside	Others	Others	457.2	209.15	456.2	[M+H]+	3	-
1543	Chrysoeriol-7-O-rutinoside-5-O-glucoside	Flavonoids	Flavones	771.23	463.2	770.227	[M+H]+	2	-
1544	8,11-dimethoxy-2h-[1,3]dioxolo[4,5-b]xanthen-10-one	Flavonoids	Other Flavonoids	301.07	286.05	300.063	[M+H]+	1	-
1545	8(14),15-Isopimaradiene-1,9-diol*	Terpenoids	Ditepenoids	305.25	119.09	304.24	[M+H]+	1	-
1546	11β-Hydroxy-8,15-isopimaradiene-4-one	Terpenoids	Ditepenoids	303.23	257.23	302.225	[M+H]+	1	-
1547	Sporormielloside	Others	Xanthone	451.12	289.07	450.116	[M+H]+	3	-
1548	3-(4-hydroxycyclohex-1-en-1-yl)-4a,5-dimethyl-3,4,4a,5,6,8a-hexahydronaphthalen-1(2H)-one	Others	Others	275.2	149.1	274.193	[M+H]+	3	-
1549	Coumurrayin*	Lignans and Coumarins	Coumarins	275.13	219.05	274.12	[M+H]+	3	-
1550	5,6-dimethoxy-8-(3-methylbut-2-en-1-yl)chromen-2-one*	Lignans and Coumarins	Coumarins	275.13	219.07	274.12	[M+H]+	3	-
1551	Abietal	Terpenoids	Ditepenoids	287.24	119.09	286.23	[M+H]+	1	-
1552	Mililatensol A*	Terpenoids	Ditepenoids	287.24	119.08	286.23	[M+H]+	1	-
1553	Dictamnol	Terpenoids	Monoterpenoids	179.14	119.09	178.136	[M+H]+	1	-
1554	Malonyl byzantionoside A*	Terpenoids	Sesquiterpenoids	457.21	209.15	456.199	[M+H]+	1	-
1555	Podocarp-7-en-3-one	Terpenoids	Ditepenoids	247.2	93.07	246.198	[M+H]+	3	-
1556	8-Methoxyluteolin-8-glucoside*	Flavonoids	Flavones	479.12	317.07	478.111	[M+H]+	1	-
1557	alpha-Ionone	Terpenoids	Monoterpenoids	193.16	175.15	192.151	[M+H]+	3	C12286
1558	Tricin	Flavonoids	Flavones	331.08	271.06	330.074	[M+H]+	3	C10193
1559	5-methyl 1-propyl L-glutamate	Amino acids and derivatives	Amino acids and derivatives	204.12	85.03	203.116	[M+H]+	1	-
1560	Abieta-8,11,13-trien-3-one	Terpenoids	Ditepenoids	285.22	285.22	284.214	[M+H]+	1	-
1561	Coniferyl aldehyde*	Others	Aldehyde compounds	179.07	91.06	178.063	[M+H]+	1	C02666
1562	3,4-Methylenedioxy cinnamyl alcohol*	Others	Alcohol compounds	179.07	91.05	178.063	[M+H]+	1	-
1563	alpha-Cyperone	Others	Ketone compounds	219.17	111.12	218.167	[M+H]+	3	C17090
1564	tryptamineisovalerate	Alkaloids	Plumerane	245.17	144.08	244.158	[M+H]+	3	-
1565	dasyscyphinA	Others	Others	365.27	347.26	364.261	[M+H]+	3	-
1566	Coumaroyltryptamine	Alkaloids	Alkaloids	307.14	119.05	306.137	[M+H]+	1	-
1567	Methylephedrine	Alkaloids	Alkaloids	180.14	162.13	179.131	[M+H]+	3	-
1568	10,14,16-Octadecatrien-12-Ynoic Acid	Lipids	Free fatty acids	275.2	133.1	274.193	[M+H]+	2	-
1569	3,5,6,7,3',4'-Hexamethoxyflavone	Flavonoids	Flavonols	403.14	373.09	402.132	[M+H]+	3	-
1570	Nudifloid H	Terpenoids	Ditepenoids	351.25	259.21	350.246	[M+H]+	2	-
1571	1-hydroxy-7-{[(2s,3r,4s,5r,6r)-3,4,5-trihydroxy-6-(hydroxymethyl)oxan-2-yl]oxy}xanthen-9-one	Flavonoids	Other Flavonoids	391.1	229.05	390.095	[M+H]+	3	-
1572	N-Nonanoyl nornicotine	Alkaloids	Pyridine alkaloids	289.23	149.11	288.22	[M+H]+	3	-
1573	Tricin-7-O-(Meso-Erythritol)	Flavonoids	Flavones	435.13	331.08	434.121	[M+H]+	1	-
1574	Pelargonidin-3-O-(6''-ferulylglucoside)-5-O-glucoside	Flavonoids	Anthocyanidins	771.22	271.06	771.214	[M]+	3	-
1575	Ser-Val-Gly	Amino acids and derivatives	Amino acids and derivatives	262.14	147.04	261.132	[M+H]+	3	-
1576	Nepetin-8-C-glucoside	Flavonoids	Flavones	479.12	357.08	478.111	[M+H]+	3	-
1577	Derhamnosylapimaysin 8-C-arabinoside	Flavonoids	Flavones	547.15	397.09	546.137	[M+H]+	1	-
1578	Pro-Asp-Arg	Amino acids and derivatives	Amino acids and derivatives	387.2	177.05	386.191	[M+H]+	3	-
1579	Iristectorin A	Flavonoids	Isoflavones	493.14	331.09	492.127	[M+H]+	3	-
1580	Tricin-7-O-Glucoside*	Flavonoids	Flavones	493.134	331.081	492.127	[M+H]+	1	-
1581	6-C-Methylquercetin-3-O-rutinoside	Flavonoids	Flavonols	625.18	317.06	624.169	[M+H]+	3	-
1582	Terrestriamide	Alkaloids	Alkaloids	328.12	177.06	327.111	[M+H]+	3	C17839
1583	(4-methyl-2-(tyrosyloxy)pentanoyl)glutamine	Amino acids and derivatives	Amino acids and derivatives	424.21	243.13	423.201	[M+H]+	3	-
1584	2,7-Dihydroxy-1,4-benzoxazin-3(4H)-one (DHBOA)	Alkaloids	Alkaloids	182.04	136.04	181.037	[M+H]+	3	-
1585	Saponarin	Flavonoids	Flavones	595.17	415.11	594.159	[M+H]+	1	C08064
1586	Retusin 5-O-Glucoside	Flavonoids	Flavonols	521.17	359.11	520.158	[M+H]+	3	-
1587	Dihydrokaempferide	Flavonoids	Flavanonols	303.09	229.08	302.079	[M+H]+	3	-
1588	Luteolin-7-O-(2''''-O-rhamnosyl)sophorotrioside	Flavonoids	Flavones	919.25	757.2	918.243	[M+H]+	3	-
1589	3,4'-Dihydroxy-3',5'-dimethoxypropiophenone	Others	Ketone compounds	227.09	181.05	226.084	[M+H]+	3	-
1590	6,9-Dihydroxy-7-megastigmen-3-one	Terpenoids	Sesquiterpenoids	227.16	121.1	226.157	[M+H]+	3	-
1591	Kaempferol-3-O-glucorhamnoside*	Flavonoids	Flavonols	595.166	287.06	594.159	[M+H]+	2	-
1592	3-hydroxy-5,10,13-trimethyl-2,3,4,6,7,8,12,14,15,16-decahydro-1H-cyclopenta[a]phenanthren-17-one	Terpenoids	Ditepenoids	303.23	95.09	302.225	[M+H]+	1	-
1593	methyl 1,4a-dimethyl-6-methylidene-5-(3-oxobutyl)-3,4,5,7,8,8a-hexahydro-2H-naphthalene-1-carboxylate	Terpenoids	Ditepenoids	307.23	149.09	306.219	[M+H]+	1	-
1594	Prosopidione	Terpenoids	Monoterpenoids	209.15	95.05	208.146	[M+H]+	1	-
1595	5,7,4'-Trihydroxy-6,8-dimethoxyisoflavone-7-O-galactoside-glucose-rhamnose	Flavonoids	Isoflavones	801.25	493.13	800.237	[M+H]+	3	-
1596	10,11-Dihydroxy-N-(2-hydroxy-2-methylpropyl)-2,6,8-dodecatrienam-Ide	Alkaloids	Alkaloids	298.2	161.13	297.194	[M+H]+	3	-
1597	(2S,3S,5R)-2-[[(1R,4aR,8aR)-5,5,8a-trimethyl-2-methylene-decalin-1-yl]methyl]-5-methoxy-tetrahydrofuran-3-carbaldehyde*	Terpenoids	Ditepenoids	335.26	81.07	334.251	[M+H]+	3	-
1598	Violanthin	Flavonoids	Flavones	579.17	525.14	578.164	[M+H]+	1	C10196
1599	4,8,10a-trimethyl-5-propan-2-yl-1,2,4a,4b,5,6,7,8,9,10-decahydrophenanthren-8a-ol	Terpenoids	Ditepenoids	291.27	149.13	290.261	[M+H]+	1	-
1600	7-Methoxy-coumarin-8-yl-acetaldehyde	Lignans and Coumarins	Coumarins	219.06	161.06	218.058	[M+H]+	3	-
1601	Isoschaftoside	Flavonoids	Flavones	565.16	409.09	564.148	[M+H]+	3	-
1602	12,13-Dihydroxy-7-Oxo-8(14)-Abieten-18-Oic Acid	Terpenoids	Ditepenoids	351.22	305.21	350.209	[M+H]+	1	-
1603	Swertisin	Flavonoids	Flavones	447.13	297.08	446.121	[M+H]+	1	C17835
1604	Radicol	Terpenoids	Sesquiterpenoids	197.15	133.1	196.146	[M+H]+	2	-
1605	6-Methoxyquercetin-3-O-Xyloside	Flavonoids	Flavonols	465.1	333.07	464.096	[M+H]+	3	-
1606	Megastigm-5-en-3,9-diol glucoside*	Terpenoids	Sesquiterpenoids	375.24	177.16	374.23	[M+H]+	3	-
1607	Vitexin 6-C-(6-methylglucoside)	Flavonoids	Flavones	609.18	559.14	608.174	[M+H]+	1	-
1608	1-Palmitoyl-2-acetyl-sn-glycero-3-phosphocholine	Lipids	LPC	538.35	184.07	537.343	[M+H]+	2	-
1609	Asarylaldehyde; 2,4,5-Trimethoxybenzaldehyde	Phenolic acids	Phenolic acids	197.08	138.07	196.074	[M+H]+	3	-
1610	kaempferol 3-O-(6'-O-feruloyl)-glucoside	Flavonoids	Flavonols	625.16	177.06	624.148	[M+H]+	1	-
1611	5,7,4'-Trihydroxy-6,8-dimethoxyisoflavone-7-O-galactoside-rhamnose-rhamnose	Flavonoids	Isoflavones	785.25	331.08	784.243	[M+H]+	3	-
1612	Cannabidiolic acid	Others	Others	359.22	219.1	358.214	[M+H]+	3	C10784
1613	Chrysin-7-O-glucoside*	Flavonoids	Flavones	417.12	255.06	416.111	[M+H]+	3	-
1614	1-Oleoyl-Sn-Glycerol	Lipids	Glycerol ester	357.3	265.25	356.293	[M+H]+	1	-
1615	Naringenin chalcone*	Flavonoids	Chalcones	273.08	153.02	272.068	[M+H]+	1	C06561
1616	4,2',3',4'-Tetrahydroxychalcone*	Flavonoids	Chalcones	273.07	153.02	272.068	[M+H]+	1	-
1617	Allotetrahydrodeoxycorticosterone	Steroids	Steroid	335.26	95.08	334.251	[M+H]+	2	C13713
1618	Methyl linolenate	Lipids	Free fatty acids	293.25	95.09	292.24	[M+H]+	1	-
1619	[8-acetyloxy-11-ethyl-5-hydroxy-6,16,18-trimethoxy-13-(methoxymethyl)-11-azahexacyclo[7.7.2.12,5.01,10.03,8.013,17]nonadecan-4-yl]benzoate	Alkaloids	Alkaloids	614.33	337.27	613.325	[M+H]+	3	-
1620	Salcolin A*	Flavonoids	Flavones	527.16	331.08	526.148	[M+H]+	1	-
1621	Tricin-7-O-guaiacylglycerol*	Flavonoids	Flavones	527.15	331.08	526.148	[M+H]+	1	-
1622	Salcolin B*	Flavonoids	Flavones	527.15	331.08	526.148	[M+H]+	1	-
1623	2β-Methoxy-14-nor-β-patchoulane-1(5)-ene-4-one	Terpenoids	Sesquiterpenoids	235.17	175.15	234.162	[M+H]+	2	-
1624	Hydroxybenzoyl Aminogalactitol	Alkaloids	Alkaloids	318.12	139.04	317.111	[M+H]+	1	-
1625	Tricin-5-O-(6'-O-malonyl)glucoside	Flavonoids	Flavones	579.13	331.08	578.127	[M+H]+	1	-
1626	5-O-Methylvisammioside	Others	Chromone	453.17	291.13	452.168	[M+H]+	3	-
1627	Humulene-6,7-Oxide*	Terpenoids	Sesquiterpenoids	219.17	137.09	218.167	[M+H]+	1	-
1628	Isovitexin 2''-O-beta-D-glucoside	Flavonoids	Flavones	595.16	313.07	594.159	[M+H]+	3	C04199
1629	(1S,4R,9R,10R,13R)-5,5-bis(hydroxymethyl)-9-methyl-14-methylidenetetracyclo[11.2.1.01,10.04,9]hexadecan-3-one	Terpenoids	Ditepenoids	319.23	283.21	318.219	[M+H]+	1	-
1630	Estriol	Terpenoids	Sesquiterpenoids	289.18	243.18	288.173	[M+H]+	1	C05141
1631	Cotinine; (S)-1-Methyl-5-(3-pyridinyl)-2-pyrrolidinone	Alkaloids	Pyridine alkaloids	177.1	118.07	176.095	[M+H]+	3	-
1632	81113-Cleistanthatrien-3-One	Terpenoids	Ditepenoids	285.22	145.1	284.214	[M+H]+	2	-
1633	14(15)-Bisnor-13-oxolabd-8(17),11(E)-dien-19-oic acid	Terpenoids	Sesquiterpenoids	291.19	233.16	290.188	[M+H]+	1	-
1634	Tricin-4'-O-(syringyl alcohol)ether-7-O-glucoside	Flavonoids	Flavones	659.2	331.08	658.19	[M+H]+	1	-
1635	Chrysoeriol-6-C-glucoside-8-C-glucoside	Flavonoids	Flavones	625.17	427.1	624.169	[M+H]+	1	-
1636	7-Oxo-pimara-15-en-2,19-diol	Terpenoids	Ditepenoids	321.24	149.1	320.235	[M+H]+	1	-
1637	2-g-Linoleoyl-glycerol*	Lipids	Glycerol ester	355.29	263.24	354.277	[M+H]+	1	-
1638	Diosmetin-8-C-(2''-O-rhamnosyl)glucoside	Flavonoids	Flavones	609.18	463.12	608.174	[M+H]+	1	-
1639	Bursehernin	Lignans and Coumarins	Lignans	371.15	167.07	370.142	[M+H]+	2	C21183
1640	2-Methoxy-6-undecyl-1,4-benzoquinone	Quinones	Quinones	293.21	55.05	292.204	[M+H]+	1	-
1641	3-Hydroxy-5,7-Megastigmadien-9-one 3-O-[β-D-Glucopyranosyl-(1-6)-β-D-Glucopyranoside]	Terpenoids	Sesquiterpenoids	533.26	209.15	532.252	[M+H]+	2	-
1642	3,5-Dihydroxy-3',4'-diacetoxylstilbene-3-O-glucoside	Others	Stilbene	491.15	329.1	490.147	[M+H]+	2	-
1643	methyl-4,5-diacetyloxy-3-hydroxy-6-[4-(hydroxymethyl)phenoxy]oxane-2-carboxylate	Phenolic acids	Phenolic acids	399.13	279.09	398.121	[M+H]+	3	-
1644	Pyridoxal Glucoside	Alkaloids	Pyridine alkaloids	330.12	150.05	329.111	[M+H]+	3	-
1645	Batatasin I	Phenolic acids	Phenolic acids	285.11	151.07	284.105	[M+H]+	3	C10246
1646	Diosmetin-8-C-(2''-O-arabinosyl)glucoside	Flavonoids	Flavones	595.17	445.11	594.159	[M+H]+	1	-
1647	caffeoylputrescine	Alkaloids	Phenolamine	251.14	163.04	250.131	[M+H]+	1	-
1648	p-Coumaroyl-hydroxyagmatine glucoside	Alkaloids	Phenolamine	455.21	147.04	454.206	[M+H]+	3	-
1649	Glucan	Others	Saccharides	505.17	145.05	504.169	[M+H]+	3	-
1650	5-ethylidene-3,4,5,6-tetrahydro-cis-6,8-dimethoxy-1H,8H-pyrano[3,4-c]pyran-1-one	Phenolic acids	Phenolic acids	241.11	98.97	240.1	[M+H]+	3	-
1651	3-(1-hydroxyethyl)-4-methylpentane-1,4-diol O-Glucoside	Others	Alcohol compounds	325.19	163.13	324.178	[M+H]+	3	-
1652	3'-Methoxydaidzin-4'-O-glucoside	Flavonoids	Isoflavones	609.18	447.13	608.174	[M+H]+	3	-
1653	Phe-Gln	Amino acids and derivatives	Amino acids and derivatives	294.14	120.08	293.138	[M+H]+	3	-
1654	2-Oxo-2H-chromen-7-yl 6-O-beta-D-xylopyranosyl-beta-D-glucopyranoside	Lignans and Coumarins	Coumarins	457.13	163.04	456.127	[M+H]+	2	-
1655	Isovitexin-4'-O-(6''-feruloyl)glucoside	Flavonoids	Flavones	771.21	433.11	770.206	[M+H]+	2	-
1656	Vaccarin	Flavonoids	Flavones	727.21	433.11	726.201	[M+H]+	3	-
1657	N-Sinapoylmethylagmatine	Alkaloids	Phenolamine	351.2	207.06	350.195	[M+H]+	3	-
1658	Feruloylguanidinosuccinic Acid	Alkaloids	Phenolamine	352.11	177.05	351.107	[M+H]+	3	-
1659	Tricin-5-O-arabinoside	Flavonoids	Flavones	463.12	331.08	462.116	[M+H]+	1	-
1660	Oxyphyllenone A	Terpenoids	Sesquiterpenoids	211.13	91.05	210.126	[M+H]+	2	-
1661	1,2,3,7,8-pentahydroxy-6-methylanthracene-9,10-dione	Flavonoids	Other Flavonoids	303.05	229.05	302.043	[M+H]+	2	-
1662	Quercetagetin-7-O-glucoside(Quercetagitrin)*	Flavonoids	Flavonols	481.1	319.05	480.09	[M+H]+	3	-
1663	2'-Hydroxygenistein	Flavonoids	Isoflavones	287.06	153.02	286.048	[M+H]+	3	C12134
1664	Apigenin-8-C-Arabinoside*	Flavonoids	Flavones	403.1	367.08	402.095	[M+H]+	3	-
1665	Apigenin-6-C-(2''-glucuronyl)xyloside	Flavonoids	Flavones	579.13	283.06	578.127	[M+H]+	3	-
1666	Osthol	Lignans and Coumarins	Coumarins	245.12	189.06	244.11	[M+H]+	3	C09280
1667	Isorhamnetin-3-O-Galactoside; Cacticin	Flavonoids	Flavonols	479.12	317.07	478.111	[M+H]+	2	-
1668	(1R,3R,7E,11S,12R)-Dolabella-4(16),7,18-trien-3-ol	Terpenoids	Ditepenoids	289.25	121.1	288.245	[M+H]+	1	-
1669	[(4aR,5R,8aS)-1-(hydroxymethyl)-4a-methyl-6-methylidene-5-[(2E)-3-methylpenta-2,4-dien-1-yl]-decahydronaphthalen-1-yl]methanol	Terpenoids	Ditepenoids	305.25	119.08	304.24	[M+H]+	1	-
1670	Quercetin-3-O-(2'''-O-feruloyl)sophoroside	Flavonoids	Flavonols	803.2	339.11	802.196	[M+H]+	3	-
1671	Indolin-2-one	Alkaloids	Plumerane	134.06	106.07	133.053	[M+H]+	1	C12312
1672	N1-Methyl-2-pyridone-5-carboxamide	Alkaloids	Pyridine alkaloids	153.066	108.043	152.059	[M+H]+	3	C05842
1673	Isorhamnetin 3-O-glucoside*	Flavonoids	Flavonols	479.118	317.067	478.111	[M+H]+	1	C22589
1674	5-Hydroxy-4',6,7-trimethoxyflavone (Salvigenin)	Flavonoids	Flavones	329.1	296.07	328.095	[M+H]+	1	-
1675	1-(3,4-Dihydroxyphenyl)-7-(4-hydroxyphenyl)hept-1-ene-3,5-dione	Others	Ketone compounds	327.12	177.05	326.115	[M+H]+	3	-
1676	(3R),(6R)-6-hydroxy-de-O-methyllasiodiplodin	Others	Lactones	295.15	149.02	294.147	[M+H]+	1	-
1677	Tricin-4'-O-(β-guaiacylglycerol)ether-7-O-(6''-acetyl)glucoside*	Flavonoids	Flavones	731.21	331.08	730.211	[M+H]+	2	-
1678	3'-Methoxypuerarin	Flavonoids	Isoflavones	447.13	327.09	446.121	[M+H]+	3	-
1679	Mono(2-ethyl-5-hydroxyhexyl) phthalate	Phenolic acids	Phenolic acids	295.15	149.02	294.147	[M+H]+	1	-
1680	Ser-Asp-Asn	Amino acids and derivatives	Amino acids and derivatives	335.12	275.09	334.112	[M+H]+	3	-
1681	Isoorientin*	Flavonoids	Flavones	449.11	299.06	448.101	[M+H]+	1	C01821
1682	Orientin*	Flavonoids	Flavones	449.11	299.05	448.101	[M+H]+	1	C10114
1683	Asarinin*	Lignans and Coumarins	Lignans	355.12	135.04	354.11	[M+H]+	3	C22587
1684	Triptophenolide	Terpenoids	Ditepenoids	313.18	225.13	312.173	[M+H]+	2	-
1685	Tricin-7-O-(2''-feruloyl)glucoside-5-O-glucoside	Flavonoids	Flavones	831.23	331.08	830.227	[M+H]+	1	-
1686	Isoscutellarein*	Flavonoids	Flavones	287.06	153.01	286.048	[M+H]+	1	C10097
1687	Aureusidin*	Flavonoids	Aurones	287.06	153.02	286.048	[M+H]+	1	C08576
1688	Methyl-[4]-Shogaol	Phenolic acids	Phenolic acids	263.16	137.06	262.157	[M+H]+	3	-
1689	5,5,9,13-tetramethylpentacyclo[11.2.1.01,10.04,9.012,14]hexadecan-6-ol	Terpenoids	Ditepenoids	289.25	163.15	288.245	[M+H]+	1	-
1690	S-(-)-N-trans-Feruloyl normetanephrine	Alkaloids	Phenolamine	360.15	177.06	359.137	[M+H]+	2	-
1691	Daidzein-4'-O-glucoside	Flavonoids	Isoflavones	417.12	255.07	416.111	[M+H]+	3	-
1692	5-hydroxy-l,7-bis(4-hydroxyphenyl)hept-1-en-3-one	Phenolic acids	Phenolic acids	313.14	147.04	312.136	[M+H]+	3	-
1693	2,6-Dimethoxy-4-hydroxyphenol-1-O-ß-D-glucopyranoside	Others	Others	333.12	171.06	332.111	[M+H]+	1	-
1694	Tagalsin U*	Terpenoids	Terpene	321.24	285.22	320.235	[M+H]+	1	-
1695	3-(2,4-dihydroxyphenyl)-1-(3,4,5-trihydroxyphenyl)prop-2-en-1-one*	Flavonoids	Chalcones	289.07	153.02	288.063	[M+H]+	2	-
1696	Neoabietal*	Terpenoids	Ditepenoids	287.24	119.08	286.23	[M+H]+	1	C11885
1697	Quercetin-3-O-neohesperidoside	Flavonoids	Flavonols	611.16	303.05	610.153	[M+H]+	3	-
1698	4,8,10-trihydroxy-2-methoxy-1h,2h-furo[3,2-a]xanthen-11-one*	Flavonoids	Other Flavonoids	317.07	302.04	316.058	[M+H]+	1	-
1699	tenuiflorin C	Others	Chromone	317.06	302.04	316.058	[M+H]+	3	-
1700	Nepetin (5,7,3',4'-Tetrahydroxy-6-methoxyflavone)*	Flavonoids	Flavones	317.07	302.05	316.058	[M+H]+	1	-
1701	[(4S,5R,9S,10R,13S,14R)-5-methyl-5-pentacyclo[11.2.1.01,10.04,9.012,14]hexadecanyl]methanol	Terpenoids	Sesquiterpenoids	261.22	203.18	260.214	[M+H]+	1	-
1702	3-[(3,4-dihydroxyphenyl)methylidene]-5,7-dihydroxy-6-methoxy-2h-1-benzopyran-4-one malonyl glucoside*	Flavonoids	Other Flavonoids	579.13	331.08	578.127	[M+H]+	1	-
1703	Genistein-8-C-glucoside-O-apiosyl	Flavonoids	Isoflavones	565.16	433.11	564.148	[M+H]+	3	-
1704	N,N-Dimethylformamide	Alkaloids	Alkaloids	74.06	46.03	73.0528	[M+H]+	3	C03134
1705	Kaempferol-3-O-(2''-(E)-feruloylgalactosyl-(1→4)-glucoside)	Flavonoids	Flavonols	787.21	177.05	786.201	[M+H]+	2	-
1706	Staphylionoside A	Terpenoids	Sesquiterpenoids	387.2	207.14	386.194	[M+H]+	3	-
1707	Isoluteolin-6,8-di-C-glucoside	Flavonoids	Isoflavones	611.16	491.12	610.153	[M+H]+	3	-
1708	Carlinoside	Flavonoids	Flavones	581.15	545.13	580.143	[M+H]+	1	C10026
1709	Quercetin-sinapyl-glucoside	Flavonoids	Flavonols	671.16	207.06	670.153	[M+H]+	3	-
1710	(3E)-4-[(1R,3S,6R)-3-Hydroxy-5,5,6-trimethyl-7-oxabicyclo[4.1.0]hept-1-yl]-3-buten-2-one	Others	Others	225.15	97.06	224.141	[M+H]+	3	-
1711	Baihuaqianhuoside	Others	Others	343.14	135.08	342.132	[M+H]+	3	-
1712	Gardenin C malonyl glucoside	Flavonoids	Flavones	653.17	347.08	652.164	[M+H]+	3	-
1713	2-prop-2-ynylcyclohexa-2,5-diene-1,4-dione	Quinones	Quinones	147.04	119.05	146.037	[M+H]+	2	-
1714	Gossypetin-3-O-glucoside*	Flavonoids	Flavonols	481.1	319.05	480.09	[M+H]+	3	-
1715	Myricetin-3-O-galactoside*	Flavonoids	Flavonols	481.1	319.06	480.09	[M+H]+	3	-
1716	Quercetin-7-O-(6''-malonyl)glucoside	Flavonoids	Flavonols	551.1	303.05	550.096	[M+H]+	3	-
1717	Isookanin	Flavonoids	Flavanones	289.07	163.04	288.063	[M+H]+	3	-
1718	Luteolin-7-O-rutinoside*	Flavonoids	Flavones	595.17	287.06	594.159	[M+H]+	2	-
1719	Mearnsetin-3-O-rhamnoside (Mearnsitrin)	Flavonoids	Flavonols	479.12	333.06	478.111	[M+H]+	3	-
1720	Luteolin-7-O-gentiobioside*	Flavonoids	Flavones	611.16	287.05	610.153	[M+H]+	2	-
1721	Maesopsin 4-Glucoside 4'-Rhamnoside(Hovetrichoside D)*	Flavonoids	Other Flavonoids	597.18	289.07	596.174	[M+H]+	3	-
1722	(3β,8β,14α,21β)-26,27-dinoronocerane-3,8,14,21-tetrol	Others	Ketone compounds	465.39	465.39	464.387	[M+H]+	3	-
1723	5,7-dioxatetracyclo[6.3.0.02,6.03,10]undecan-4-ol	Terpenoids	Monoterpenoids	169.09	109.07	168.079	[M+H]+	2	-
1724	1,4-Benzodioxin-6-propanol	Lignans and Coumarins	Lignans	193.09	105.07	192.078	[M+H]+	1	-
1725	3-hydroxy-3,7-dimethyl-2,3a,4,7a-tetrahydro-1H-inden-5-one	Terpenoids	Monoterpenoids	181.12	79.05	180.115	[M+H]+	2	-
1726	Psiadiarabicin	Flavonoids	Flavones	405.12	153.02	404.111	[M+H]+	1	-
1727	Schaftoside	Flavonoids	Flavones	565.16	529.13	564.148	[M+H]+	1	C10181
1728	(5-ethenyl-5,11-dimethyl-11-tetracyclo[8.5.0.01,14.02,7]pentadec-7-enyl)methanol*	Terpenoids	Ditepenoids	287.24	119.09	286.23	[M+H]+	1	-
1729	Abietatrien-3β-ol	Terpenoids	Ditepenoids	287.24	213.16	286.23	[M+H]+	3	-
1730	Luteolin 7-O-beta-D-glucoside*	Flavonoids	Flavones	449.11	287.06	448.101	[M+H]+	1	C03951
1731	Homobutein 4-glucoside	Flavonoids	Chalcones	449.14	287.06	448.137	[M+H]+	2	-
1732	Piperettine	Alkaloids	Alkaloids	316.19	135.04	315.183	[M+H]+	2	-
1733	Homoeriodictyol-7,4'-di-O-β-D-glucopyranoside	Flavonoids	Flavanones	627.19	303.09	626.185	[M+H]+	3	-
1734	Isoquercitrin*	Flavonoids	Flavonols	465.1	303.05	464.096	[M+H]+	2	C05623
1735	3'-methoxyquercetin-3-O-L-rhamnosyl(1→2)-glucopyranoside	Flavonoids	Flavonols	625.17	317.07	624.169	[M+H]+	3	-
1736	12,13-Dehydrogeranylgeraniol	Terpenoids	Monoterpenoids	289.25	107.08	288.245	[M+H]+	1	-
1737	Kaempferol-3-O-(6''-Feruloyl)glucosyl-(1→4)-galactoside	Flavonoids	Flavonols	787.21	339.11	786.201	[M+H]+	3	-
1738	4',5,8-Trihydroxyflavanone	Flavonoids	Flavanones	273.08	153.02	272.068	[M+H]+	2	-
1739	2-(hydroxymethyl)-5-methoxy-3-(3-methoxy-4-((3,4,5-trihydroxy-6-(hydroxymethyl)tetrahydro-2H-pyran-2-yl)oxy)phenyl)-2,3-dihydro-9H-[1,4]dioxino[2,3-h]chromen-9-one	Lignans and Coumarins	Coumarins	549.16	387.11	548.153	[M+H]+	2	-
1740	Orientin-6-C-arabinoside	Flavonoids	Flavones	581.15	443.1	580.143	[M+H]+	1	-
1741	Methyl acetoxy-[6]-gingerol	Phenolic acids	Phenolic acids	351.22	151.08	350.209	[M+H]+	3	-
1742	Dehydrovomifoliol	Terpenoids	Monoterpenoids	223.13	111.08	222.126	[M+H]+	3	C02533
1743	Cyanidin-3-O-(6''-O-feruloyl)glucoside-5-O-glucoside	Flavonoids	Anthocyanidins	787.21	287.05	787.208	[M]+	3	-
1744	Oblongifoliol	Terpenoids	Ditepenoids	305.25	135.11	304.24	[M+H]+	1	-
1745	7-(4-Hydroxy-3-methoxyphenyl)-1-phenylhept-4-en-3-one	Others	Ketone compounds	311.17	163.08	310.157	[M+H]+	3	-
1746	7-Oxo-pimara-15-en-2,6,19-triol	Terpenoids	Ditepenoids	337.24	149.1	336.23	[M+H]+	2	-
1747	Tricin-7-O-(6''-O-feruloyl)glucoside-O-glucuronide	Flavonoids	Flavones	845.21	331.08	844.206	[M+H]+	1	-
1748	N1,N8-Bis(4-coumaroyl)spermidine	Alkaloids	Phenolamine	438.24	292.2	437.231	[M+H]+	3	C21169
1749	3-Hydroxy-4-methoxybenzoic acid; Isovanillic Acid	Phenolic acids	Phenolic acids	169.05	65.04	168.042	[M+H]+	3	-
1750	Scutellarein 6-glucoside	Flavonoids	Flavones	449.11	287.06	448.101	[M+H]+	1	-
1751	Zerumbetol	Terpenoids	Ditepenoids	301.22	165.09	300.209	[M+H]+	3	-
1752	7-Hydroxycalamenene	Phenolic acids	Phenolic acids	219.17	135.08	218.167	[M+H]+	3	-
1753	3,5,7,4'-Tetrahydroxy-Coumaronochromone	Others	Chromone	303.04	257.04	302.043	[M+H]+	2	-
1754	Bismurrangatin	Lignans and Coumarins	Coumarins	535.2	287.05	534.189	[M+H]+	3	-
1755	5-O-Malonylisosakuranin	Flavonoids	Flavanones	535.14	287.09	534.137	[M+H]+	3	-
1756	Licorice glycoside D2	Flavonoids	Flavanones	697.21	535.15	696.205	[M+H]+	3	-
1757	(-)-(7''S,8''S)-4'',5,7-trihydroxy-3',5'-dimethoxy-4',8''-oxyflavonolignan-7'',9''-diol*	Flavonoids	Flavones	497.15	331.08	496.137	[M+H]+	1	-
1758	5-hydroxy-6,7,3',4',5'-pentamethoxyflavone glucoside	Flavonoids	Flavones	551.18	389.13	550.169	[M+H]+	3	-
1759	Isorhamnetin-3-O-arabinoside	Flavonoids	Flavonols	449.11	317.06	448.101	[M+H]+	1	-
1760	Andrographidine C aglycone	Flavonoids	Flavones	299.09	255.07	298.084	[M+H]+	3	-
1761	1-(9Z-Octadecenoyl)-2-(9-oxo-nonanoyl)-sn-glycero-3-phosphocholine	Lipids	Glycerol ester	676.45	184.08	675.447	[M+H]+	1	-
1762	Quercetin 3-O-beta-D-glucosyl-(1->2)-beta-D-glucoside	Flavonoids	Flavonols	627.16	303.06	626.148	[M+H]+	3	C12667
1763	7-phenylhept-2-en-1-ol	Others	Alcohol compounds	191.14	135.08	190.136	[M+H]+	3	-
1764	13(15),16,18-Sphenolobatrien-4-one*	Terpenoids	Ditepenoids	287.24	159.12	286.23	[M+H]+	1	-
1765	Isoorientin-7-O-(6''-feruloyl)glucoside*	Flavonoids	Flavones	787.21	463.1	786.201	[M+H]+	1	-
1766	Ser-Ile-Asn	Amino acids and derivatives	Amino acids and derivatives	333.18	173.13	332.17	[M+H]+	3	-
1767	Okanin-4'-O-gentiobioside	Flavonoids	Chalcones	613.18	289.07	612.169	[M+H]+	3	-
1768	Petunidin-3-O-arabinoside	Flavonoids	Anthocyanidins	449.11	317.07	449.108	[M]+	3	-
1769	3,4-Divanillyltetrahydrofuran*	Lignans and Coumarins	Lignans	345.17	137.06	344.162	[M+H]+	2	-
1770	2-[3-[3-(3,4-dihydroxyphenyl)prop-2-enoyloxy]-4-hydroxy-5-oxooxolan-2-yl]-2-hydroxyacetic acid	Phenolic acids	Phenolic acids	355.07	163.04	354.059	[M+H]+	2	-
1771	Monohydroxy-trimethoxyflavone-O-(6''-malonyl)glucoside	Flavonoids	Flavones	577.15	329.1	576.148	[M+H]+	3	-
1772	Luteolin-7-O-(6''-sinapoyl)glucoside	Flavonoids	Flavones	655.17	207	654.159	[M+H]+	2	-
1773	Kaempferol-3-O-galactoside-4'-O-glucoside	Flavonoids	Flavonols	611.16	287.06	610.153	[M+H]+	3	-
1774	3,4'-Di-O-methylellagic acid	Tannins	Tannin	331.05	299.02	330.038	[M+H]+	3	-
1775	3-(4-hydroxyphenyl)-3-oxopropyl beta-D-glucopyranoside	Phenolic acids	Phenolic acids	329.12	121.03	328.116	[M+H]+	1	-
1776	1,3,6,7-tetrahydroxy-2-[(2R,3R,4S,5S,6R)-3,4,5-trihydroxy-6-(hydroxymethyl)oxan-2-yl]oxyxanthen-9-one	Flavonoids	Other Flavonoids	439.09	277.03	438.08	[M+H]+	2	-
1777	Vicenin-2	Flavonoids	Flavones	595.17	427.1	594.159	[M+H]+	1	C10195
1778	Lys-Asn-Cys	Amino acids and derivatives	Amino acids and derivatives	386.15	177.05	363.158	[M+Na]+	3	-
1779	3',4',7-Trihydroxyisoflavone	Flavonoids	Isoflavones	271.06	225.06	270.053	[M+H]+	3	C14313
1780	Sulphuretin	Flavonoids	Aurones	271.06	225.05	270.053	[M+H]+	1	C08730
1781	Orientin-7-O-arabinoside	Flavonoids	Flavones	581.15	449.11	580.143	[M+H]+	3	-
1782	(R)-3-ethyl-7-hydroxy-6-methoxyphthalide	Others	Lactones	209.08	121.06	208.074	[M+H]+	1	-
1783	Kaempferol-3-O-rutinoside*	Flavonoids	Flavonols	595.17	287.05	594.159	[M+H]+	2	C21833
1784	Kaempferol-3-O-glucoside-7-O-rhamnoside*	Flavonoids	Flavonols	595.17	287.06	594.159	[M+H]+	2	-
1785	Vitexin 2''-O-alpha-D-arabinofuranoside*	Flavonoids	Flavones	565.16	433.11	564.148	[M+H]+	1	-
1786	Scutellarein 7-xylosyl-(1->4)rhamnoside*	Flavonoids	Flavones	565.16	433.12	564.148	[M+H]+	1	-
1787	Fuzitine	Alkaloids	Alkaloids	342.17	265.09	341.163	[M+H]+	3	-
1788	5-Methoxyluteolinidin	Flavonoids	Anthocyanidins	285.08	242.06	285.076	[M]+	3	-
1789	Aloesin	Others	Chromone	395.13	275.09	394.126	[M+H]+	3	C08994
1790	Schizonepetoside A	Terpenoids	Ditepenoids	331.17	151.11	330.168	[M+H]+	3	C17634
1791	Kaempferol-6,8-di-C-glucoside	Flavonoids	Flavonols	611.16	491.12	610.154	[M+H]+	3	-
1792	2,4'-Di-Tricin-(guaiacylglycerol)ether	Flavonoids	Flavones	839.21	331.08	838.211	[M+H]+	1	-
1793	Tricin-5-O-(3'-malonyl)glucoside-4'-O-syringylglyceryl ether	Flavonoids	Flavones	805.21	331.08	804.211	[M+H]+	1	-
1794	3-hydroxy-1-(hydroxymethyl)-1,7-dimethyl-7-vinyl-2,3,4,4a,4b,5,6,7,10,10a-decahydrophenanthren-9(1H)-one	Terpenoids	Ditepenoids	305.21	149.1	304.204	[M+H]+	3	-
1795	8-Methoxy malonyl ononin	Flavonoids	Isoflavones	547.15	299.09	546.137	[M+H]+	3	-
1796	3β,12-dihydroxy-13-methyl-podocarpane-8,10,13-tiene	Terpenoids	Ditepenoids	275.2	119.08	274.193	[M+H]+	1	-
1797	Scolymoside*	Flavonoids	Flavones	595.17	287.06	594.159	[M+H]+	2	C12630
1798	Kaempferol-3-O-neohesperidoside*	Flavonoids	Flavonols	595.16	287.06	594.159	[M+H]+	2	-
1799	Isoorientin-7-O-glucoside*	Flavonoids	Flavones	611.17	449.11	610.153	[M+H]+	1	-
1800	Isoorientin 2''-O-glucoside*	Flavonoids	Flavones	611.16	449.11	610.153	[M+H]+	1	-
1801	Orientin-7-O-glucoside*	Flavonoids	Flavones	611.16	449.11	610.153	[M+H]+	1	-
1802	5-Hydroxy-3',4',7-trimethoxyflavone glucoside	Flavonoids	Flavones	491.16	329.1	490.147	[M+H]+	3	-
1803	Luteolin-3'-O-glucoside	Flavonoids	Flavones	449.11	287.06	448.101	[M+H]+	1	-
1804	Tricin-7-O-(6''-O-acetyl)glucoside	Flavonoids	Flavones	535.14	331.08	534.137	[M+H]+	1	-
1805	Isocrenatoside	Phenolic acids	Phenolic acids	623.2	163.03	622.19	[M+H]+	2	-
1806	Gossypetin-7-O-(3''-glucosyl)rhamnoside; Rhodioflavonoside	Flavonoids	Flavonols	627.16	465.1	626.148	[M+H]+	2	-
1807	LysoPE 18:4	Lipids	LPE	474.26	333.24	473.254	[M+H]+	1	-
1808	kaempferol 3-O-(2''-O-malonyl)glucoside	Flavonoids	Flavonols	535.11	287.06	534.101	[M+H]+	2	-
1809	2-hydroxy-4-methyl-8-methylenedodecahydro-6a,9-methanocyclohepta[a]naphthalen-7(1H)-one	Terpenoids	Ditepenoids	275.2	173.13	274.193	[M+H]+	3	-
1810	Chrysoeriol 7-O-diglucoside-4'-O-neohesperidoside	Flavonoids	Flavones	933.29	609.18	932.28	[M+H]+	3	-
1811	Tricin-5-O-(3'-malonyl)glucoside-4'-O-syringylalcoholether	Flavonoids	Flavones	745.19	331.08	744.19	[M+H]+	1	-
1812	LysoPC 18:4	Lipids	LPC	516.3	184.07	515.301	[M+H]+	1	-
1813	Tricin-4'-O-(2''-Sinapoyl)glucoside-5-O-glucoside*	Flavonoids	Flavones	861.24	331.08	860.237	[M+H]+	1	-
1814	lysoPE 22:6	Lipids	LPC	526.3	385.28	525.286	[M+H]+	2	-
1815	3'-O-Methyltricetin-7-O-glucoside	Flavonoids	Flavones	479.12	317.07	478.111	[M+H]+	1	-
1816	Methyl [6]-Gingerdione	Phenolic acids	Phenolic acids	307.19	177.09	306.183	[M+H]+	2	-
1817	Pseudosinin M	Others	Others	237.18	145.1	236.178	[M+H]+	3	-
1818	Sandaracopimaric acid*	Terpenoids	Ditepenoids	303.23	257.23	302.225	[M+H]+	1	-
1819	Hinokinin*	Lignans and Coumarins	Lignans	355.12	135.04	354.11	[M+H]+	3	C10627
1820	7-hydroxy-N-trans-ferulic tyramine*	Alkaloids	Phenolamine	330.13	177.05	329.126	[M+H]+	1	-
1821	Tricin-7-O-(2''-O-rhamnoside)rhamnoside	Flavonoids	Flavones	623.19	331.08	622.19	[M+H]+	3	-
1822	Geranyl acetate	Terpenoids	Monoterpenoids	197.15	95.09	196.146	[M+H]+	3	C09861
1823	Petunidin-3-O-malonylglucoside	Flavonoids	Anthocyanidins	565.12	317.07	565.119	[M]+	3	-
1824	[(1R,2R,5S,6R,10R,11S,12R,15R,16R,18S,19R)-18-acetyloxy-6-(furan-3-yl)-11-hydroxy-1,5,10,15-tetramethyl-13-oxapentacyclo[10.6.1.02,10.05,9.015,19]nonadec-8-en-16-yl]propanoate	Terpenoids	Triterpene	527.3	177.05	526.293	[M+H]+	3	-
1825	Cirsimaritin-8-C-glucoside	Flavonoids	Flavones	477.14	357.09	476.132	[M+H]+	2	-
1826	LysoPE 16:1(2n isomer)*	Lipids	LPE	452.28	311.26	451.27	[M+H]+	1	-
1827	3,4'-Di-Tricin-(guaiacylglycerol)ether	Flavonoids	Flavones	839.21	331.08	838.211	[M+H]+	1	-
1828	1-O-Palmitoyl-2-O-acetyl-sn-glycero-3-phosphorylcholine	Lipids	LPC	538.35	337.27	537.343	[M+H]+	2	-
1829	Tatariside B	Phenolic acids	Phenolic acids	895.27	177.05	894.258	[M+H]+	3	-
1830	6-Hydroxy-4',5,7-trimethoxyflavone	Flavonoids	Flavones	329.1	268.08	328.095	[M+H]+	2	C14985
1831	(Z)-3-Ethylidene-7-hydroxy-6-methoxyphthalide	Others	Lactones	207.06	91.05	206.058	[M+H]+	2	-
1832	N,N-cinnamoylbutanediamine*	Alkaloids	Phenolamine	219.15	131.05	218.142	[M+H]+	3	-
1833	6,8-Di-C-glucopyranosylnaringenin	Flavonoids	Flavones	597.18	459.13	596.174	[M+H]+	2	-
1834	8-Hydroxycoumarin	Lignans and Coumarins	Coumarins	163.04	89.04	162.032	[M+H]+	3	-
1835	Cirsiliol-8-C-(2''-Xylosyl)glucoside	Flavonoids	Flavones	625.18	493.14	624.169	[M+H]+	3	-
1836	Butyl beta-D-glucoside	Others	Saccharides	237.13	98.97	236.126	[M+H]+	3	-
1837	2,4-Hexadienoic acid	Organic acids	Organic acids	113.06	67.05	112.052	[M+H]+	3	-
1838	1β,13-dihydrolactucin	Terpenoids	Sesquiterpenoids	279.12	149.02	278.115	[M+H]+	3	-
1839	4-Hydroxyaniline	Alkaloids	Phenolamine	110.06	65.04	109.053	[M+H]+	3	C02372
1840	Tricin-5-O-guaiacylglycerol-ether-4'-O-glucoside	Flavonoids	Flavones	689.21	331.08	688.2	[M+H]+	1	-
1841	Phenylethyl alcohol	Others	Alcohol compounds	105.07	77.04	122.073	[M-H2O+H]+	2	C05853
1842	Apigenin-6-C-arabinoside-4'-O-xyloside	Flavonoids	Flavones	535.14	403.1	534.137	[M+H]+	3	-
1843	3-(4-hydroxybenzene)-5,7-dihydroxy-6-methoxychroman-4-one malonyl glucoside	Flavonoids	Other Flavonoids	563.14	315.08	562.132	[M+H]+	3	-
1844	Isoscoparin 2''-[6-(E)-feruloylglucoside]	Flavonoids	Flavones	801.22	463.12	800.216	[M+H]+	1	-
1845	Tricin-7-O-(6''-O-vanilloyl)glucoside*	Flavonoids	Flavones	643.17	331.08	642.159	[M+H]+	1	-
1846	Tricin-4'-O-Vanillicaldehyde-4''-O-glucoside*	Flavonoids	Flavones	643.16	331.08	642.159	[M+H]+	1	-
1847	Isoscoparin-2''-O-(6'''-(E)-feruloyl)-glucopyranoside	Flavonoids	Flavones	801.22	463.12	800.216	[M+H]+	1	-
1848	Gossypetin 8-O-glucoside	Flavonoids	Flavonols	481.1	319.05	480.09	[M+H]+	3	C10051
1849	Tricin-4'-O-(β-guaiacylglycerol)ether-5-O-(6''-acetyl)glucoside*	Flavonoids	Flavones	731.21	331.08	730.211	[M+H]+	2	-
1850	6-MethylCoumarin	Lignans and Coumarins	Coumarins	161.06	115.05	160.052	[M+H]+	3	-
1851	Comolactone A	Others	Others	193.09	105.07	170.094	[M+Na]+	3	-
1852	6,7-dimethoxy-2-[2-(4'-hydroxy-3'-methoxyphenyl)ethyl]chromone	Others	Chromone	357.13	307.1	356.126	[M+H]+	2	-
1853	(2E,4Z,6E)-7-(4,4-dimethyl-1,5,6,7-tetrahydroinden-2-yl)-3-methylocta-2,4,6-trienal	Terpenoids	Ditepenoids	283.21	183.12	282.198	[M+H]+	3	-
1854	3,6,7,11-tetrahydroxy-2,2-dimethyl-8,9-bis(3-methylbut-2-en-1-yl)-3,4-dihydro-1,5-dioxatetraphen-10-one	Others	Ketone compounds	481.22	481.22	480.215	[M+H]+	3	-
1855	Sapinsigin E	Terpenoids	Ditepenoids	299.2	145.1	298.193	[M+H]+	1	-
1856	Cirsimaritin-8-C-[glucosyl-(1-2)]-glucoside	Flavonoids	Flavones	639.2	477.14	638.185	[M+H]+	3	-
1857	N-Isopentenyl-6-hydroxydendroxinium	Alkaloids	Alkaloids	376.31	358.3	376.248	[M]+	1	-
1858	Luteolin-6-C-arabinoside-7-O-glucoside	Flavonoids	Flavones	581.15	383.07	580.143	[M+H]+	3	-
1859	Complanatuside	Flavonoids	Flavonols	625.18	301.08	624.169	[M+H]+	3	-
1860	Orientin-2''-O-(6'''-p-coumaroyl)-glucopyranoside	Flavonoids	Flavones	757.2	449.11	756.19	[M+H]+	1	-
1861	Derhamnosylmaysin 8-C-glucoside	Flavonoids	Flavones	593.15	497.11	592.143	[M+H]+	1	-
1862	Isoscoparin-2''-O-(6'''-(E)-Caffeoyl)-glucopyranoside*	Flavonoids	Flavones	787.2	463.12	786.201	[M+H]+	1	-
1863	Sulfurein; Sulfuretin-6-O-glucoside	Flavonoids	Aurones	433.11	271.06	432.106	[M+H]+	2	-
1864	Apigenin-7-O-[2''-O-(2'''-Sinapoyl)glucosyl]glucuronide	Flavonoids	Flavones	815.2	271.06	814.196	[M+H]+	3	-
1865	Genistein 7-gentiobioside	Flavonoids	Isoflavones	595.17	271.06	594.158	[M+H]+	3	-
1866	7-Oxo-pimara-5,8,15-trien-2-ol	Terpenoids	Ditepenoids	301.22	149.1	300.209	[M+H]+	3	-
1867	Tricin-5-O-(3'-malonyl)glucoside-7-O-glucoside	Flavonoids	Flavones	741.18	331.08	740.18	[M+H]+	1	-
1868	1,4a-dimethyl-7-propan-2-yl-2,3,4,4b,5,6,8a,10a-octahydrophenanthrene-1-carbaldehyde	Terpenoids	Ditepenoids	287.24	121.1	286.23	[M+H]+	2	-
1869	Tricin-5-O-glucoside-7-O-(2''-Sinapoyl)glucoside*	Flavonoids	Flavones	861.24	331.08	860.237	[M+H]+	1	-
1870	N-Hydroxydecanoyl nornicotine glucoside	Alkaloids	Pyridine alkaloids	481.29	319.24	480.283	[M+H]+	3	-
1871	tricin 4'-O-(erythro-beta-guaiacylglyceryl) ether 9''-O-beta-D-glucopyranoside	Flavonoids	Flavones	689.21	331.08	688.2	[M+H]+	1	-
1872	Styxone A*	Terpenoids	Sesquiterpenoids	219.17	137.1	218.167	[M+H]+	1	-
1873	Kaempferol 3-sophorotrioside	Flavonoids	Flavonols	773.21	449.11	772.206	[M+H]+	1	C12635
1874	Tricin-4'-O-(2''-Sinapoyl)glucoside-7-O-glucoside	Flavonoids	Flavones	861.24	331.08	860.237	[M+H]+	1	-
1875	Isoscoparin-5-O-(6'''-p-coumaroyl)-glucopyranoside	Flavonoids	Flavones	771.21	433.11	770.206	[M+H]+	1	-
1876	Apigenin-6-C-glucose-8-C-rhamnoside	Flavonoids	Flavones	579.17	423.1	578.164	[M+H]+	1	-
1877	12-hydroxy-5,9-dimethyl-14-methylidenetetracyclo[11.2.1.01,10.04,9]hexadecane-5-carbaldehyde	Terpenoids	Ditepenoids	303.23	83.05	302.225	[M+H]+	1	-
1878	Ent-16beta-Methoxy-19-Kauranoic Acid*	Terpenoids	Ditepenoids	335.26	81.07	334.25	[M+H]+	3	-
1879	Brassinin	Alkaloids	Plumerane	237.06	160.08	236.044	[M+H]+	3	-
1880	Quercetin 3-(2G-xylosylrutinoside)	Flavonoids	Flavonols	743.2	449.1	742.196	[M+H]+	3	C10175
1881	Xanthohumol	Flavonoids	Chalcones	355.15	179.04	354.147	[M+H]+	3	C16417
1882	Albanin A	Flavonoids	Flavones	355.12	163.04	354.11	[M+H]+	3	-
1883	Momilactone A	Terpenoids	Ditepenoids	315.19	315.19	314.188	[M+H]+	3	C18015
1884	1-(hydroxymethyl)-1,7-dimethyl-1a,2,3,5,6,7,7a,7b-octahydrocyclopropa[e]azulene-4-carbaldehyde	Terpenoids	Sesquiterpenoids	235.17	119.09	234.162	[M+H]+	1	-
1885	4-[2-(3-hydroxy-3-methylbut-1-enyl)-3,6-dimethylphenyl]-2-methylbut-3-en-2-ol	Terpenoids	Sesquiterpenoids	275.2	159.12	274.193	[M+H]+	1	-
1886	Cirsiliol-8-C-(2''-glucosyl)glucoside	Flavonoids	Flavones	655.19	493.14	654.18	[M+H]+	1	-
1887	3-Hydroxy-5,7-Megastigmadien-9-one 3-O-β-D-Glucopyranoside*	Terpenoids	Sesquiterpenoids	371.21	209.15	370.199	[M+H]+	1	-
1888	(6R,9S)-3-Oxo-alpha-ionol glucoside*	Terpenoids	Sesquiterpenoids	371.21	209.16	370.199	[M+H]+	1	-
1889	1,7-bis(4-hydroxypheny)hept-1-ene-3-ol	Phenolic acids	Phenolic acids	299.16	107.05	298.157	[M+H]+	3	-
1890	LysoPE 16:1*	Lipids	LPE	452.28	311.26	451.27	[M+H]+	1	-
1891	2,5,8-trimethylnona-1,4,7-triene-1,9-diol 9-O-Glyceryllinolenate	Terpenoids	Monoterpenoids	531.4	253.18	530.397	[M+H]+	1	-
1892	2''-O-(3'',4''-Dimethoxybenzoyl)vitexin	Flavonoids	Flavones	597.17	477.12	596.153	[M+H]+	2	-
1893	Spinosin glucoside	Flavonoids	Flavones	771.23	591.17	770.227	[M+H]+	3	-
1894	Pro-Asn-Leu	Amino acids and derivatives	Amino acids and derivatives	343.2	70.07	342.19	[M+H]+	3	-
1895	Simirane B	Terpenoids	Ditepenoids	301.22	131.08	300.209	[M+H]+	2	-
1896	Tricin-5-O-(3'-malonyl)glucoside-7-O-syringylglyceryl ether	Flavonoids	Flavones	805.21	331.08	804.211	[M+H]+	1	-
1897	Boscartol A	Terpenoids	Ditepenoids	303.23	121.1	302.225	[M+H]+	1	-
1898	Tricin-5-O-guaiacylglycerol-ether-7-O-Rhamnoside*	Flavonoids	Flavones	673.21	331.08	672.205	[M+H]+	1	-
1899	Cornuside	Terpenoids	Monoterpenoids	543.17	211.1	542.164	[M+H]+	3	-
1900	Tricin-7-O-Rhamnoside	Flavonoids	Flavones	477.14	331.08	476.132	[M+H]+	1	-
1901	Kaempferol-3-O-xylosyl(1→2)glucoside*	Flavonoids	Flavonols	581.15	287.05	580.143	[M+H]+	3	-
1902	Luteolin-6,8-di-C-arabinoside	Flavonoids	Flavones	551.14	497.1	550.132	[M+H]+	3	-
1903	Leu-Cys-Ser	Amino acids and derivatives	Amino acids and derivatives	344.13	99.04	321.136	[M+Na]+	3	-
1904	Isosaponarin(Isovitexin-4'-O-glucoside)	Flavonoids	Flavones	595.17	313.07	594.159	[M+H]+	3	-
1905	Chrysoeriol-6-C-glucoside-4'-O-(6''-sinapoyl)glucoside	Flavonoids	Flavones	831.23	207.07	830.227	[M+H]+	2	-
1906	Cimifugin-7,4'-di-O-glucoside	Others	Chromone	631.22	469.17	630.216	[M+H]+	3	-
1907	Chrysoeriol-6-C-glucoside-7-O-(6''-feruloyl)glucoside	Flavonoids	Flavones	801.22	445.3	800.216	[M+H]+	3	-
1908	6''-Feruloylspinosin	Flavonoids	Flavones	785.23	327.14	784.221	[M+H]+	1	C17836
1909	Peonidin-3-O-(6''-O-Acetyl)glucoside	Flavonoids	Anthocyanidins	505.13	301.07	505.134	[M]+	3	-
1910	Tricin-7-O-(6''-sinapoyl)xyloside-5-O-glucoside	Flavonoids	Flavones	831.24	493.14	830.227	[M+H]+	1	-
1911	5,8-Dihydroxy-2-[2-(4'-methoxyphenethyl)]chromone	Others	Chromone	313.11	121.07	312.1	[M+H]+	3	-
1912	Tricin-4'-O-Vanillicaldehyde-5-O-glucoside	Flavonoids	Flavones	643.16	331.08	642.159	[M+H]+	2	-
1913	Nodulisporone	Quinones	Quinones	193.09	161.06	192.079	[M+H]+	1	-
1914	Cyanidin 3-O-beta-D-sambubioside	Flavonoids	Anthocyanidins	581.15	287.05	581.15	[M]+	3	C20490
1915	Methyl-3-(3-hydroxyphenyl)Propionate	Phenolic acids	Phenolic acids	181.09	121.06	180.079	[M+H]+	3	-
1916	6,8-Dihydroxy-2-[2-(4-methoxyphenyl)ethyl]chromone	Others	Chromone	313.11	121.07	312.1	[M+H]+	3	-
1917	Acropyrone	Phenolic acids	Phenolic acids	225.08	119.05	224.069	[M+H]+	3	-
1918	Vitexifolin C	Terpenoids	Ditepenoids	285.22	133.1	284.214	[M+H]+	3	-
1919	nigbisabolane B	Terpenoids	Sesquiterpenoids	257.21	95.08	256.204	[M+H]+	2	-
1920	(8R,8aS)-8,8a-dimethyl-1,3,4,6,7,8-hexahydronaphthalen-2-one	Others	Ketone compounds	179.14	105.07	178.136	[M+H]+	2	-
1921	LysoPE 16:3	Lipids	LPE	448.25	307.23	447.239	[M+H]+	3	-
1922	Tricin-7-O-(4'-O-glucoside)-syringylalcoholether	Flavonoids	Flavones	659.19	331.08	658.19	[M+H]+	1	-
1923	trans-communic acid*	Terpenoids	Ditepenoids	303.23	257.23	302.225	[M+H]+	1	-
1924	Methyl-[6]-shogaol methoxy	Phenolic acids	Phenolic acids	321.21	137.06	320.199	[M+H]+	3	-
1925	(1R,6R,7R,8Ar)-6,7-Dihydroxy-1,8A-Dimethyl-1,6,7,8-Tetrahydronaphthalen-2-one	Terpenoids	Monoterpenoids	209.12	131.09	208.11	[M+H]+	2	-
1926	Tricin-5-O-(3'-malonyl)glucoside-7-O-syringylalcoholether	Flavonoids	Flavones	745.19	331.08	744.19	[M+H]+	1	-
1927	Orobol	Flavonoids	Isoflavones	287.06	241.05	286.048	[M+H]+	3	C10510
1928	3,4'-Dihydroxyflavone	Flavonoids	Flavonols	255.07	105.07	254.058	[M+H]+	3	-
1929	Chrysoeriol-7-O-(6''-malonyl)glucoside	Flavonoids	Flavones	549.12	301.07	548.117	[M+H]+	1	-
1930	3-oxo-3-[[(2R,3S,4S,5R,6S)-3,4,5-trihydroxy-6-[5-hydroxy-3-(4-hydroxy-3-methoxyphenyl)-4-oxochromen-7-yl]oxyoxan-2-yl]methoxy]propanoic acid	Flavonoids	Isoflavones	549.12	301.08	548.117	[M+H]+	3	-
1931	Tricin-4'-O-eugenolether	Flavonoids	Flavones	557.16	331.08	556.158	[M+H]+	1	-
1932	3,9-dihydroeucomnalin malonyl glucoside	Flavonoids	Other Flavonoids	565.15	317.1	564.148	[M+H]+	3	-
1933	Epoxybergamottin	Lignans and Coumarins	Coumarins	355.16	203.04	354.147	[M+H]+	3	C22153
1934	LysoPC 16:4	Lipids	LPC	488.28	184.07	487.27	[M+H]+	3	-
1935	Gossypetin-3-O-(6''-malonyl)glucoside*	Flavonoids	Flavonols	567.1	319.05	566.091	[M+H]+	3	-
1936	1.6-Farnesadiene-3,10,11-Triol	Terpenoids	Sesquiterpenoids	257.21	95.08	256.204	[M+H]+	2	-
1937	6-Hydroxybiochanin A	Flavonoids	Isoflavones	301.07	286.05	300.063	[M+H]+	3	-
1938	4'-O-methylmyricetin3-O-(6-O-alpha-L-rhamnopyranosyl)-beta-D-glucopyranoside	Flavonoids	Flavonols	641.17	333.06	640.164	[M+H]+	3	-
1939	Pectolinarigenin-7-O-glucoside	Flavonoids	Flavones	477.14	315.09	476.132	[M+H]+	3	-
1940	Tricin-4'-O-((6'''-O-sinacyl)-6''-O-glucoside)glucuronide	Flavonoids	Flavones	875.22	331.08	874.217	[M+H]+	1	-
1941	3'-Methoxydaidzin	Flavonoids	Isoflavones	447.13	285.08	446.121	[M+H]+	3	-
1942	Orientin-2''-O-(6'''-(E)-Caffeoyl)-glucopyranoside	Flavonoids	Flavones	773.19	163.04	772.185	[M+H]+	1	-
1943	Swertiajaponin	Flavonoids	Flavones	463.12	313.07	462.116	[M+H]+	1	C10187
1944	Pedaliin*	Flavonoids	Flavones	479.12	317.08	478.111	[M+H]+	1	-
1945	Herbacetin 7-methyl ether 3-glucoside	Others	Others	479.12	317.07	478.111	[M+H]+	1	-
1946	3'-O-Methyltricetin-5-O-glucoside*	Flavonoids	Flavones	479.12	317.06	478.111	[M+H]+	1	-
1947	Tricin-7-O-guaiacylglycerol-ether-4'-O-glucoside*	Flavonoids	Flavones	689.21	331.08	688.2	[M+H]+	1	-
1948	1,4'-Di-Tricin-(guaiacylglycerol)ether	Flavonoids	Flavones	839.21	331.08	838.211	[M+H]+	1	-
1949	Kaempferol-3-O-(6''-p-Coumaroyl)galactoside	Flavonoids	Flavonols	595.14	287.06	594.137	[M+H]+	3	-
1950	1-(4-hydroxy-3-methoxyphenyl)oct-7-en-3-one	Others	Others	249.15	137.06	248.141	[M+H]+	2	-
1951	Methyl linoleate	Lipids	Free fatty acids	295.26	263.24	294.256	[M+H]+	3	-
1952	1,7-Bis(4-hydroxyphenyl)-hepta-4E,6E-dien-3-one	Others	Ketone compounds	295.13	107.05	294.126	[M+H]+	3	-
1953	6'''-p-Coumaroylspinosin	Flavonoids	Flavones	755.22	429.11	754.211	[M+H]+	1	-
1954	Hydroxydaphnoretin glucoside	Lignans and Coumarins	Coumarins	531.11	369.06	530.106	[M+H]+	2	-
1955	Tricin-5-O-(guaiacylglycerol)ether-7-O-glucoside*	Flavonoids	Flavones	689.21	331.08	688.2	[M+H]+	1	-
1956	Licoisoflavanone	Flavonoids	Other Flavonoids	355.12	151.04	354.11	[M+H]+	3	-
1957	Nepetin-7-O-alloside*	Flavonoids	Flavones	479.12	317.06	478.111	[M+H]+	1	-
1958	6-Methoxy-2-(4-methoxyphenethyl)chromone	Others	Chromone	311.13	121.06	310.12	[M+H]+	3	-
1959	Trachinol	Terpenoids	Ditepenoids	289.25	163.15	288.245	[M+H]+	1	-
1960	Tricin-5-O-(4'-O-Rhamnoside)-guaiacylglycerol-ether*	Flavonoids	Flavones	673.21	331.08	672.205	[M+H]+	1	-
1961	Quercetin-3'-O-(6''-O-acetyl)glucoside	Flavonoids	Flavonols	507.15	345.1	506.142	[M+H]+	1	-
1962	6-hydroxy-2-[2-(4-hydroxyphenyl)ethyl]chromone	Others	Chromone	283.1	107.05	282.089	[M+H]+	3	-
1963	LysoPE 15:1(2n isomer)*	Lipids	LPE	438.26	297.24	437.254	[M+H]+	2	-
1964	Kaur-16-en-18-al	Terpenoids	Ditepenoids	287.24	159.12	286.23	[M+H]+	1	C11873
1965	3',5'-dihydroxy-5,7,4'-trimethoxyflavone-3'-(6''-malonylglucoside)	Flavonoids	Flavones	593.15	345.1	592.143	[M+H]+	2	-
1966	1-desmethylaurantio-obtusin-2-O-β-D-glucoside	Quinones	Anthraquinone	479.12	317.06	478.111	[M+H]+	3	-
1967	Methyl 9-hydroxyoctadeca-10,12,15-trienoate	Lipids	Free fatty acids	309.24	99.08	308.235	[M+H]+	1	-
1968	Spongouridine	Nucleotides and derivatives	Nucleotides and derivatives	245.07	113.03	244.07	[M+H]+	3	C16745
1969	dihydrosesamin*	Lignans and Coumarins	Lignans	357.13	307.09	356.126	[M+H]+	1	-
1970	Acutissimalignan B*	Lignans and Coumarins	Lignans	357.13	307.1	356.126	[M+H]+	1	-
1971	Tricin-7-O-(4'-O-Rhamnoside)-guaiacylglycerol-ether	Flavonoids	Flavones	673.21	331.08	672.205	[M+H]+	2	-
1972	Pachypodol	Flavonoids	Flavones	345.1	315.05	344.09	[M+H]+	2	C10117
1973	2,3,3a,4,5,6-Hexahydro-1,4-dimethylazulen-4-ol	Terpenoids	Sesquiterpenoids	179.14	81.07	178.136	[M+H]+	3	-
1974	6beta-hydroxy-syn-pimaradiene	Terpenoids	Ditepenoids	289.25	191.18	288.245	[M+H]+	1	-
1975	6-phenyl-hexan-2-ol	Others	Alcohol compounds	179.14	95.08	178.136	[M+H]+	3	-
1976	Labda-8(20),12,14-trien-3α-ol	Terpenoids	Ditepenoids	289.25	147.12	288.245	[M+H]+	3	-
1977	(2s,3r)-8-hydroxy-3-(hydroxymethyl)-2,3,9-trimethyl-2h-furo[3,2-c]chromen-4-one	Others	Others	277.11	175.04	276.1	[M+H]+	3	-
1978	Griffonilide	Others	Lactones	169.05	77.04	168.042	[M+H]+	2	-
1979	[(2R)-2-acetyloxy-3-[(Z)-hexadec-9-enoyl]oxypropyl] 2-(trimethylazaniumyl)ethyl phosphate	Lipids	LPC	536.33	184.07	535.327	[M+H]+	2	-
1980	Tricin-7-O-(6''-feruloyl)xyloside-5-O-glucoside	Flavonoids	Flavones	801.22	493.14	800.216	[M+H]+	3	-
1981	LysoPC 19:2	Lipids	LPC	534.36	184.07	533.348	[M+H]+	2	-
1982	5-methyl-3'-deoxyuridine	Nucleotides and derivatives	Nucleotides and derivatives	243.1	127.05	242.09	[M+H]+	2	-
1983	4a,7-dimethyl-7-vinyl-4a,4b,5,6,7,8,10,10a-octahydrophenanthren-2(1H)-one	Terpenoids	Ditepenoids	257.19	121.1	256.183	[M+H]+	1	-
1984	Isoswertiajaponin*	Flavonoids	Flavones	463.12	343.08	462.116	[M+H]+	1	-
1985	Acacetin-7-O-rutinoside (Linarin)*	Flavonoids	Flavones	593.19	285.08	592.179	[M+H]+	3	-
1986	Divanillyltetrahydrofuran*	Lignans and Coumarins	Lignans	345.17	137.06	344.162	[M+H]+	2	-
1987	Indanone	Others	Ketone compounds	133.06	77.04	132.058	[M+H]+	3	C01504
1988	LysoPE 20:5	Lipids	LPE	500.28	359.26	499.27	[M+H]+	1	-
1989	Tricin-5-O-glucoside-7-O-(2''-O-glucosyl)glucoside	Flavonoids	Flavones	817.24	331.08	816.232	[M+H]+	1	-
1990	Peonidin-3,5-O-diglucoside	Flavonoids	Anthocyanidins	625.18	301.07	625.176	[M]+	3	-
1991	1,7-bis(4-hydroxypheny)hept-1-ene-3,5-diol	Others	Ketone compounds	315.16	133.06	314.152	[M+H]+	3	-
1992	Jolkinolide D	Terpenoids	Ditepenoids	317.21	123.12	316.204	[M+H]+	3	-
1993	Hydroxyeugenol	Others	Others	181.09	125.02	180.079	[M+H]+	2	-
1994	PC(O-16:0/O-1:0)	Lipids	LPC	496.37	104.11	495.369	[M+H]+	1	-
1995	Spinacetin-3-O-sophoroside	Others	Others	671.18	347.08	670.175	[M+H]+	2	-
1996	Limocitrin-3-O-sophoroside	Flavonoids	Flavonols	671.18	347.07	670.174	[M+H]+	2	-
1997	Tricin-7-O-(6''-p-Hydroxybenzoyl)glucoside	Flavonoids	Flavones	613.16	331.08	612.148	[M+H]+	1	-
1998	Isoscoparin-2''-O-(6'''-p-coumaroyl)-glucopyranoside	Flavonoids	Flavones	771.21	463.12	770.206	[M+H]+	3	-
[truncated: 1,398 more rows]
